# Supplementary material for: Cancer-associated fibroblast-secreted IGFBP7 promotes gastric cancer by enhancing tumor associated macrophage infiltration via FGF2/FGFR1/PI3K/AKT axis
Source: Cell Death Discov. 2023 Jan 21;9:17. doi: 10.1038/s41420-023-01336-x (PMC9867714; doi:10.1038/s41420-023-01336-x)
Supplement: Supplementary file 3 — Table S1 [file 41420_2023_1336_MOESM3_ESM.xlsx]

## Sheet: Sheet1
	SGC7901	SGC7901	AGS	AGS	SGC7901	AGS
gene_name	NC	sh-IGFBP7	NC	sh-IGFBP7	log2FC	log2FC
2022-03-01	0.35051	0.221616	0.472809	0.305904	-0.144713	-0.173522
2022-03-01	9.32433	8.21035	13.7074	12.2582	-0.16472	-0.149652
2022-03-02	10.0547	7.90694	4.60201	4.02794	-0.311659	-0.155978
2022-03-02	8.25143	5.87699	7.25807	5.49921	-0.4279	-0.34554
2022-03-03	0.634755	0.552563	1.43812	1.10795	-0.0744226	-0.209926
2022-03-04	0.177965	0.474171	0.0128834	0.0573478	0.323607	0.061982
2022-03-05	8.77943	9.54905	14.6447	13.7368	0.109291	-0.0862478
2022-03-06	25.133	19.9211	47.3916	44.2235	-0.320916	-0.0976845
2022-03-07	11.5017	8.00034	10.9246	8.2129	-0.474074	-0.372207
2022-03-08	5.09535	4.80147	7.93385	8.38923	-0.0712896	0.0717256
2022-03-09	3.08569	3.35958	5.55042	5.65132	0.0936112	0.0220527
2022-03-10	0	0.0102044	0.0815136	0.129586	0.0146472	0.0627427
2022-03-11	0	0	0	0	0	0
2022-09-01	0.173235	0.250017	0.135861	0.241903	0.091455	0.128766
2022-09-02	45.7449	41.0941	20.7101	20.074	-0.151192	-0.0428969
2022-09-03	3.50645	1.99335	2.33078	1.6846	-0.590231	-0.311152
2022-09-04	0.0379916	0.0375979	0.121564	0.0557034	-0.000547319	-0.0873075
2022-09-05	0.0132257	0	0	0.0138511	-0.0189555	0.0198457
2022-09-06	5.94642	5.12106	7.39434	6.85037	-0.182488	-0.096656
2022-09-07	19.1911	16.2549	17.3726	15.6673	-0.226707	-0.14054
2022-09-08	7.95018	5.55381	7.16248	5.40743	-0.449582	-0.34926
2022-09-09	35.4962	43.5567	16.4597	20.908	0.287896	0.327425
2022-09-10	52.0651	36.7033	36.6971	24.6013	-0.493074	-0.558238
2022-09-11	11.6257	6.82268	12.5918	8.12346	-0.690625	-0.575083
2022-09-12	0.0289894	0.0239075	0	0	-0.00714275	0
2022-09-14	0	0	0	0	0	0
2022-12-01	0	0	0	0	0	0
A1BG	0.0455899	0	0.0429049	0	-0.0643171	-0.0606077
A1BG-AS1	0.0217965	0.0179755	0	0	-0.00540504	0
A1CF	0	0	0.0298305	0	0	-0.0424069
A2M	0.0381439	0.0078643	0.0358975	0	-0.0427051	-0.0508812
A2M-AS1	0.0648555	0.0356575	0.101727	0.0679224	-0.0401108	-0.0449594
A2ML1	0.00833599	0	0	0	-0.0119764	0
A2ML1-AS1	0	0	0	0	0	0
A2ML1-AS2	0	0	0	0	0	0
A2MP1	0.0261446	0.129368	0.233746	0.616071	0.138282	0.389445
A3GALT2	0	0	0	0.062323	0	0.0872225
A4GALT	8.20161	6.97015	6.30603	5.23974	-0.207279	-0.227601
A4GNT	0	0	0	0	0	0
AA06	0	0	0	0	0	0
AAAS	11.6518	16.0275	13.8593	20.9081	0.428522	0.560097
AACS	4.52025	3.04466	4.14368	3.01867	-0.448715	-0.356083
AACSP1	0	0	0	0	0	0
AADAC	0	0.090298	0.17174	0.57335	0.124723	0.425187
AADACL2	0	0	0	0	0	0
AADACL2-AS1	0	0	0	0.100404	0	0.138033
AADACL3	0	0	0	0.0157462	0	0.02254
AADACL4	0	0	0	0.0404803	0	0.0572496
AADACP1	0	0.124766	0.170852	0.0950643	0.169624	-0.0965432
AADAT	3.67594	2.57681	2.38318	1.60407	-0.386584	-0.377611
AAGAB	15.2313	21.8217	17.5479	25.0502	0.491626	0.490032
AAK1	3.06606	2.08836	2.21569	1.50155	-0.396792	-0.362305
AAMDC	2.38122	2.29969	1.26792	1.4766	-0.0352104	0.126992
AAMP	30.5552	44.6895	30.9452	41.8275	0.533984	0.422938
AANAT	0.222384	0.0916999	0.0523218	0	-0.163122	-0.073576
AAR2	13.5262	23.2167	14.2631	20.4983	0.737345	0.494178
AARD	0.0252395	0	0	0	-0.035961	0
AARS	96.9063	127.59	51.2677	72.1619	0.393309	0.485174
AARS2	5.99146	8.07169	8.79781	10.6211	0.375779	0.24622
AARSD1	0.11505	0.108436	0.278419	0.344257	-0.008583	0.0724489
AARSP1	0	0	0	0	0	0
AASDH	2.19756	1.37003	2.0189	1.61652	-0.432067	-0.206375
AASDHPPT	4.667	5.25361	4.66086	3.79466	0.142106	-0.239592
AASS	0.0265205	0	0.0374379	0.0555491	-0.0377624	0.0249688
AATBC	0.0999224	0.072105	0.505452	0.156971	-0.0369555	-0.379844
AATF	10.6413	13.5792	20.1629	21.3558	0.324654	0.0791122
AATK	15.305	12.5252	14.5969	12.8742	-0.269663	-0.168856
AB015752.1	0	0	0	0	0	0
ABALON	1.91942	1.45103	0.933297	1.0386	-0.252294	0.0765134
ABAT	0.0687249	0	0.023519	0.0261726	-0.0958905	0.00373546
ABBA01000935.2	0	0.119823	0.136736	0.0760817	0.16327	-0.0791097
ABBA01006766.1	0	0	0	0	0	0
ABCA1	4.51085	1.95957	2.20588	1.47735	-0.896887	-0.371923
ABCA10	0.0507013	0.0657064	0.0340823	0.0303422	0.0204576	-0.00522754
ABCA11P	0.2182	0.107969	0.225884	0.137111	-0.136833	-0.10845
ABCA12	0.0775842	0.0906433	0.0608458	0.0609397	0.0173787	0.000127696
ABCA13	0.0382999	0.068436	0.0750923	0.0902498	0.0412773	0.0201982
ABCA17P	0.175947	0.175651	0.22659	0.358836	-0.000363138	0.147719
ABCA2	18.754	10.247	20.9186	18.1014	-0.812609	-0.198478
ABCA3	17.2789	11.7151	9.20613	4.84464	-0.523633	-0.80425
ABCA4	0.0142738	0.0294289	0.201497	0.179385	0.021397	-0.0267985
ABCA5	3.09524	2.20923	2.56897	1.84127	-0.35172	-0.328971
ABCA6	0	0.00354786	0.00404865	0	0.00510941	-0.00582917
ABCA7	10.0772	6.93651	6.07367	5.10539	-0.481012	-0.212374
ABCA8	0.00541472	0	0.112108	0.0567077	-0.00779072	-0.0737208
ABCA9	0	0.00549357	0.006269	0	0.00790385	-0.00901603
ABCA9-AS1	0	0	0	0	0	0
ABCB1	0	0	0	0	0	0
ABCB10	9.85544	5.55613	11.9135	6.36666	-0.727502	-0.809796
ABCB10P1	0	0	0	0	0	0
ABCB10P3	0	0	0	0	0	0
ABCB10P4	0	0	0	0	0	0
ABCB11	0	0	0	0.00826396	0	0.0118734
ABCB4	0	0	0	0.00825113	0	0.011855
ABCB5	0	0	0	0	0	0
ABCB6	0.255886	0.115107	0.207978	0.182718	-0.171524	-0.0304875
ABCB7	8.91466	8.52347	11.9221	11.3154	-0.0580758	-0.0693822
ABCB8	5.8752	6.79734	5.14257	6.63105	0.181582	0.31304
ABCB9	0.85653	0.865029	1.06472	1.03135	0.00659008	-0.0235106
ABCC1	14.466	11.201	23.0228	19.7708	-0.342099	-0.209849
ABCC10	2.89212	3.59633	3.34554	3.58891	0.239923	0.0786168
ABCC11	0.0336109	0.0138594	0.0237236	0.00880006	-0.0278356	-0.0211859
ABCC12	0	0	0	0	0	0
ABCC13	0	0	0	0	0	0
ABCC2	1.10305	0.59578	16.6899	14.6436	-0.398224	-0.177354
ABCC3	28.5772	8.59565	10.4883	6.16741	-1.62403	-0.680642
ABCC4	5.37219	2.66872	4.75059	3.11583	-0.796511	-0.482526
ABCC5	1.96345	1.74213	3.19988	3.45503	-0.111985	0.0850868
ABCC5-AS1	0	0	0	0.135941	0	0.183888
ABCC6	0.0643443	0.099496	0.189234	0.10108	0.0468775	-0.111112
ABCC6P1	0	0	0	0	0	0
ABCC6P2	0	0	0.372374	0.236793	0	-0.15007
ABCC8	0.0241809	0.0119651	0.719113	0.704016	-0.0173109	-0.0127261
ABCC9	0.0681311	0.0561875	0	0.0109774	-0.0162227	0.0157507
ABCD1	20.6234	30.1851	15.8221	20.5593	0.528266	0.357956
ABCD1P2	0	0	0	0	0	0
ABCD1P3	0	0	0	0	0	0
ABCD1P4	0	0	0	0	0	0
ABCD1P5	0.0807397	0	0	0	-0.112019	0
ABCD2	0	0	0	0.0511033	0	0.0719044
ABCD3	14.3912	10.2939	12.2904	8.93884	-0.446565	-0.419237
ABCD4	1.86056	2.01533	2.3978	2.44294	0.0760183	0.0190415
ABCE1	10.718	14.9776	17.9239	20.0581	0.447324	0.154167
ABCF1	39.5981	52.8142	45.2842	55.4257	0.406575	0.285833
ABCF2	3.5999	4.56743	6.43288	5.72389	0.275409	-0.144626
ABCF2P1	0	0	0	0	0	0
ABCF2P2	0	0	0	0	0	0
ABCF3	8.25421	11.069	8.16419	11.8893	0.383121	0.492093
ABCG1	10.8309	8.14479	5.18543	4.78095	-0.371536	-0.0975653
ABCG2	6.68641	4.27007	4.96368	3.10945	-0.544487	-0.537255
ABCG4	0.0194156	0.00800601	0.0182722	0.0610012	-0.0162381	0.0593031
ABCG5	0.016365	0.0539846	0.0154012	0.0171388	0.0524352	0.00246677
ABCG8	0.00597719	0	0.0168755	0.037559	-0.0085976	0.0290503
ABHD1	0	0.0325307	0.0371225	0.0137703	0.0461847	-0.0328555
ABHD10	10.1967	9.95472	15.4942	15.4484	-0.0315164	-0.00400567
ABHD11	6.14362	5.72463	4.38015	4.67937	-0.0872002	0.0780846
ABHD11-AS1	0.183921	0.455037	0.7789	0.674162	0.297483	-0.087546
ABHD12	12.4987	11.8743	0.501246	1.00404	-0.0683275	0.41675
ABHD12B	0.232881	0.0677845	0.167597	0.100426	-0.207413	-0.0854797
ABHD13	6.7059	4.68386	4.61516	3.94148	-0.439093	-0.184384
ABHD14A	1.07522	1.20342	0.795059	1.01882	0.0864806	0.169479
ABHD14A-ACY1	0.0127841	0.021086	0.0120312	0.0133886	0.0117777	0.00193377
ABHD14B	10.111	9.49795	8.15615	7.62415	-0.0818788	-0.086358
ABHD15	5.0336	4.01142	4.2427	3.60316	-0.267798	-0.187684
ABHD15-AS1	0	0	0	0	0	0
ABHD16A	0.0732937	0.0604451	0.124159	0.122815	-0.0173749	-0.00172532
ABHD16B	0	0	0	0	0	0
ABHD17A	12.7229	15.8983	9.22987	11.1644	0.300292	0.249876
ABHD17AP1	0.195748	0.053811	0.307033	0.341675	-0.182298	0.0377389
ABHD17AP3	0	0.0441563	0.0503891	0	0.0623377	-0.0709238
ABHD17AP4	0	0	0	0	0	0
ABHD17AP5	0	0	0	0	0	0
ABHD17AP6	0	0.0961795	0.274389	0	0.132484	-0.349806
ABHD17AP7	0	0	0	0	0	0
ABHD17AP8	0	0	0	0	0	0
ABHD17AP9	0	0	0	0	0	0
ABHD17B	10.184	9.04347	12.8371	12.6263	-0.155179	-0.0221412
ABHD17C	19.2519	17.9533	28.2434	29.7073	-0.0956066	0.0704712
ABHD18	1.7155	1.17523	1.39238	1.14072	-0.32005	-0.160351
ABHD2	10.2277	5.96936	11.2868	8.03042	-0.687964	-0.444244
ABHD3	9.30038	9.37188	11.0622	10.4995	0.009981	-0.0689176
ABHD4	12.9234	20.8101	9.47366	15.6336	0.64748	0.667339
ABHD5	6.40309	6.39792	6.71662	5.75151	-0.00100787	-0.192759
ABHD6	7.59911	6.77057	6.48111	4.86745	-0.146168	-0.35052
ABHD8	21.7893	21.1046	21.6208	18.0595	-0.0440099	-0.247135
ABI1	11.8205	12.2717	11.5182	13.2108	0.0499022	0.182955
ABI1P1	0	0.0448265	0	0	0.0632634	0
ABI2	2.22313	1.23303	1.73859	1.14773	-0.529458	-0.350619
ABI3	0.074362	0.0817682	0.139965	0	0.00991121	-0.18899
ABI3BP	0.0554543	0.045733	0.0574072	0.0696919	-0.0133495	0.0166642
ABL1	50.2561	35.1104	57.8584	52.1856	-0.505311	-0.146212
ABL2	15.0162	8.99817	10.9338	7.5265	-0.679799	-0.485031
ABLIM1	9.59344	4.41594	17.3892	9.3866	-0.967887	-0.824134
ABLIM2	2.94878	3.13734	1.78062	1.51776	0.0672955	-0.143266
ABLIM3	5.97402	5.78147	3.6794	3.76803	-0.0403921	0.0270691
ABO	0.0574408	0.0236857	0.153164	0.200524	-0.0468042	0.0580658
ABR	6.06034	5.36158	6.79615	6.07498	-0.150352	-0.140037
ABRA	0.0220972	0	0	0	-0.0315324	0
ABRACL	9.48678	11.4636	26.4022	29.5405	0.249153	0.156429
ABRAXAS1	0.634061	0.38734	0.257842	0.327923	-0.236141	0.0782215
ABRAXAS2	7.01966	8.20541	11.5083	11.1872	0.198941	-0.0375135
ABT1	15.3588	23.6983	12.1229	17.5336	0.594348	0.498053
ABT1P1	0	0	0	0	0	0
ABTB1	27.2559	25.6785	28.9024	26.7924	-0.0828748	-0.10557
ABTB2	17.579	16.7487	18.4561	17.2949	-0.0659606	-0.0887857
AC000032.1	0	0	0	0	0	0
AC000035.1	0	0	0	0	0	0
AC000036.1	0	0	0	0	0	0
AC000041.1	0	0	0	0	0	0
AC000058.1	0	0	0	0	0	0
AC000061.1	0	0	0	0	0	0
AC000067.1	0	0	0	0	0	0
AC000068.1	0.261278	0.0478834	0.218569	0	-0.267408	-0.285188
AC000068.2	0	0	0	0	0	0
AC000068.3	0	0	0	0	0	0
AC000077.1	0	0	0	0	0	0
AC000078.1	0.357054	0.220846	0.420032	0.0934846	-0.152597	-0.376991
AC000081.1	0.409951	0	0	0	-0.495645	0
AC000089.1	0	0.0626788	0	0	0.0877056	0
AC000095.1	0	0	0	0	0	0
AC000095.2	0	0	0	0	0	0
AC000099.1	0	0	0	0	0	0
AC000111.1	0	0	0	0	0	0
AC000111.2	0	0	0	0	0	0
AC000120.1	0.114936	0.0315958	0.108167	0	-0.112083	-0.148175
AC000120.2	0	0	0	0	0	0
AC000120.3	0	0	0	0	0	0
AC000123.1	1.1798	2.04326	2.77579	3.33609	0.481419	0.199616
AC000123.2	1.1885	0.217812	0.745671	0.414901	-0.845652	-0.303081
AC000123.3	1.13802	0.222015	1.19767	0.410092	-0.80701	-0.640186
AC000124.1	0	0	0	0	0	0
AC000362.1	0	0	0	0	0	0
AC000367.1	0	0	0	0	0	0
AC000372.1	0	0	0	0	0	0
AC000374.1	0	0	0	0	0	0
AC000403.1	0.152831	0.0840263	0.0639246	0.0355685	-0.0887814	-0.0389729
AC001226.1	0.451783	0	0	0.118287	-0.537826	0.16129
AC001226.2	0.0198137	0.0163403	0.0559405	0.0518767	-0.00492209	-0.00556295
AC002044.1	0	0.317758	0.36261	0	0.398085	-0.446373
AC002044.2	0.0627605	0.155275	0.118129	0	0.12042	-0.161086
AC002044.3	0.337584	0	0	0	-0.41963	0
AC002056.1	0.0801023	0	0	0.0838901	-0.111168	0.116218
AC002056.2	0	0	0	0	0	0
AC002059.1	0.255253	0.105253	0.12011	0.400984	-0.183601	0.3228
AC002059.2	0	0	0	0	0	0
AC002064.1	0.166106	0	0	0	-0.221699	0
AC002064.2	0.421299	0	0	0.220611	-0.50721	0.287603
AC002064.3	0.175947	0	0	0	-0.233823	0
AC002066.1	0.150563	0.0827794	0	0	-0.0876009	0
AC002069.1	0	0	0	0	0	0
AC002069.2	0	0	0	0	0	0
AC002070.1	0	0	0	0	0	0
AC002074.1	0	0	0	0	0	0
AC002074.2	0	0	0	0	0	0
AC002075.1	0.180112	0.0742688	0	0	-0.135568	0
AC002075.2	0	0	0.227351	0	0	-0.295548
AC002076.1	0.346553	0	0.108714	0.24196	-0.42927	0.163731
AC002076.2	0	0	0	0	0	0
AC002090.1	0	0	0	0	0	0
AC002091.1	0	0	0	0	0	0
AC002091.2	0	0	0	0	0	0
AC002094.1	0	0	0	0	0	0
AC002094.2	0	0	0	0	0	0
AC002094.3	0	0	0	0	0	0
AC002094.4	0	0	0	0	0	0
AC002094.5	0	0	0.0910849	0	0	-0.125763
AC002101.1	0	0	0	0	0	0
AC002115.1	0	0	0	0.112247	0	0.153478
AC002116.1	0	0	0	0	0	0
AC002116.2	0.284033	0.234241	1.51473	0.495773	-0.0570578	-0.749511
AC002127.1	0	0	0	0	0	0
AC002127.2	0	0	0	0	0	0
AC002128.1	0.659109	0.29649	1.01502	0.564772	-0.355797	-0.364844
AC002128.2	0.689553	0.162478	0.648943	0.515829	-0.539439	-0.121435
AC002306.1	0.0649709	0.321488	0.305723	0	0.311349	-0.384848
AC002310.1	0.29989	1.48391	0.50174	1.18649	0.934224	0.541983
AC002310.2	0	0	0	0	0	0
AC002310.3	0.168403	0.416645	0	0.176366	0.27794	0.234338
AC002310.4	0	0	0	0	0	0
AC002310.5	0	0	0	0	0	0
AC002310.6	4.64209	2.55221	2.32997	1.48163	-0.667512	-0.424222
AC002347.1	0	0.0928017	0.423604	0	0.128032	-0.509548
AC002347.2	0.35601	0.293601	0.335043	0.372845	-0.0679757	0.0402821
AC002350.1	0.366332	0.329578	0.501465	0.383655	-0.0393398	-0.117887
AC002351.1	0	0.169043	3.08646	5.58137	0.225328	0.687537
AC002366.1	0	0	0	0	0	0
AC002367.1	0	0	0	0	0	0
AC002368.1	0	0	0	0	0	0
AC002375.1	0	0	0	0	0	0
AC002378.1	0.204288	0.168476	0	0	-0.0435526	0
AC002381.1	0.21742	0	0	0	-0.283827	0
AC002383.1	0	0	0	0	0	0
AC002386.1	0	0	0	0	0	0
AC002398.1	0.142571	0.352733	0.268348	0.149313	0.243594	-0.14218
AC002398.2	0	0	0	0	0	0
AC002400.1	0.0838536	0	0.15783	0.175638	-0.11617	0.0220196
AC002401.1	0	0	0	0.136232	0	0.184257
AC002401.2	0.424728	0.350272	0.399714	0.444813	-0.0774364	0.0457498
AC002401.3	0.553434	0.798727	0.26042	0	0.211515	-0.333905
AC002401.4	0.208843	0.516697	0.393087	0.656156	0.327306	0.249553
AC002407.1	0	0	0	0	0	0
AC002428.1	0	0	0	0	0	0
AC002428.2	0	0	0	0	0	0
AC002429.1	0	0	0	0	0	0
AC002429.2	0	0	0	0	0	0
AC002451.1	0.116736	0.0962717	0.109861	0.122256	-0.0266825	0.016023
AC002451.2	0	0	0	0	0	0
AC002454.1	0	0	0.343583	0.477935	0	0.137497
AC002456.1	4.64489	5.21618	1.11609	1.55251	0.139082	0.270519
AC002456.2	0	0	0	0	0	0
AC002460.1	0	0	0	0	0	0
AC002463.1	0	0	0	0	0	0
AC002464.1	0	0	0	0	0	0
AC002465.1	0	0	0	0	0	0
AC002467.1	0.618676	1.12249	0.756912	1.23107	0.39094	0.344694
AC002470.1	0.154121	0	0.72522	0.161409	-0.206794	-0.570905
AC002470.2	0	0	0	0	0	0
AC002472.1	0.108131	0	0	0	-0.148128	0
AC002472.2	0	0	0	0	0	0
AC002472.3	0	0	0	0	0	0
AC002472.4	0	0	0	0	0	0
AC002480.1	0	0.0412876	0.0471155	0	0.0583686	-0.0664205
AC002480.2	0	0	0	0	0	0
AC002486.1	0	0	0	0	0	0
AC002486.2	0	0	0	0	0	0
AC002487.1	0	0	0	0	0	0
AC002504.1	0	0	0.0829123	0.184534	0	0.129403
AC002511.1	0	0	0	0	0	0
AC002511.2	0	0	0	0	0	0
AC002511.3	0	0	0	0	0	0
AC002519.1	0	0	0	0	0	0
AC002519.2	0	0	0	0	0	0
AC002524.1	0	0	0	0	0	0
AC002525.1	0	0	0.0353221	0.0786146	0	0.0590999
AC002540.1	0	0	0	0	0	0
AC002542.1	0	0	0.296852	0	0	-0.375014
AC002543.1	0	0.0256938	0.0586411	0	0.0366001	-0.0822136
AC002545.1	0	0	0	0	0	0
AC002546.1	0.208485	0.171937	0.196207	0.109172	-0.0443046	-0.108984
AC002550.1	0	0.0364073	0	0	0.0515911	0
AC002550.2	0.463536	0.382277	0.436237	0	-0.0824115	-0.522293
AC002551.1	0	0	0.290333	0.215393	0	-0.0863201
AC002553.1	0.379537	0.250402	0.500058	0.158994	-0.141792	-0.372146
AC002553.2	0	0.606715	0.346178	0	0.684114	-0.428869
AC002558.1	0.0758129	0.187568	0	0.555785	0.142583	0.637643
AC002558.2	0.0904572	0	0	0.0947347	-0.124933	0.130581
AC002558.3	0.0325028	0.10722	0.122354	0.0680795	0.100796	-0.0715091
AC002563.1	0	0.111321	0.127034	0.282734	0.152275	0.186691
AC002984.1	0	0	0	0	0	0
AC002985.1	0	0	0	0	0	0
AC002996.1	0	0	0	0	0	0
AC003001.1	0	0	0	0	0	0
AC003001.2	0	0	0	0	0	0
AC003002.1	0	0	0	0	0	0
AC003002.2	0.350544	0.0963641	0.109966	0.244747	-0.300813	0.165336
AC003002.3	0.0503122	0	0	0	-0.0708182	0
AC003005.1	0	0	0	0	0	0
AC003005.2	0	0.075611	0	0	0.105156	0
AC003006.1	0	0	0	0	0	0
AC003009.1	0	0	0	0	0	0
AC003035.1	0	0	0	0	0	0
AC003035.2	0	0	0	0	0	0
AC003043.1	0.180646	0.148978	0.170007	0.189188	-0.0392249	0.0234599
AC003043.2	0	0	0	0	0	0
AC003045.1	0	0	0	0	0	0
AC003070.1	0	0	0	0	0	0
AC003070.2	0	0	0.296852	1.15621	0	0.733481
AC003071.1	0	0	0	0	0	0
AC003071.2	0	0	0	0	0	0
AC003072.1	0.397894	0.246106	0.280845	0.208354	-0.165827	-0.0840523
AC003080.1	0	0	0	0	0	0
AC003084.1	0	0	0	0	0	0
AC003087.1	0	0	0	0	0	0
AC003092.1	0.114432	0.235929	0	0.239686	0.149288	0.309975
AC003092.2	0	0	0	0	0	0
AC003098.1	0	0	0	0	0	0
AC003101.1	0.132631	0	0.12482	0.416709	-0.179678	0.332849
AC003101.2	0.137732	0.227175	0.777725	1.00972	0.10918	0.176961
AC003101.3	0	0	0	0	0	0
AC003102.1	1.57338	0.7985	0.911211	0.316881	-0.51687	-0.537362
AC003659.1	0	0	0	0	0	0
AC003666.1	0.199272	0	0.0937682	0	-0.262159	-0.129307
AC003669.1	0	0	0	0	0	0
AC003681.1	0.044466	0.0152796	0.0197612	0.0168165	-0.0408885	-0.00417204
AC003682.1	0	0	0	0	0	0
AC003684.1	0	0	0	0	0	0
AC003685.1	0	0	0	0	0	0
AC003685.2	0	0	0	0	0	0
AC003686.1	0	0	0	0	0	0
AC003687.1	0	0	0	0	0	0
AC003688.1	0	0	0	0	0	0
AC003688.2	0	0	0	0	0	0
AC003950.1	0	0	0	0	0	0
AC003956.1	0.34201	0.141027	2.25307	0.358182	-0.234062	-1.26013
AC003957.1	0	0	0.0214337	0.023852	0	0.00341159
AC003958.1	0	0	0	0	0	0
AC003958.2	0	0	0	0	0	0
AC003965.1	0.456355	0.150542	0.257687	0.573521	-0.340048	0.323224
AC003965.2	0.229727	3.59965	0.432395	0	1.90319	-0.51843
AC003973.1	0	0	0	0	0	0
AC003973.2	0	0	0	0	0	0
AC003973.3	0	0.0177908	0	0.0225927	0.0254411	0.0322316
AC003975.1	0	0	0	0	0	0
AC003982.1	0	0	0	0	0	0
AC003984.1	0	0	0	0	0	0
AC003985.1	0	0	0	0	0	0
AC003985.2	0	0	0	0	0	0
AC003986.1	0	0	0	0	0	0
AC003986.2	0	0	0	0.0372627	0	0.0527813
AC003986.3	0	0	0	0	0	0
AC003988.1	0	0	0	0	0	0
AC003989.1	0	0.0888596	0	0.112843	0.122818	0.15425
AC003989.2	0	0	0	0	0	0
AC003991.1	0.050333	0.0415095	0.0355265	0.0263565	-0.0121708	-0.0128325
AC003991.2	0.317071	0.0871627	0	0	-0.276766	0
AC003992.1	0	0	0	0	0	0
AC004000.1	0	0	0.132315	0.147244	0	0.0188963
AC004004.1	0	0	0	0	0	0
AC004006.1	0	0	0	0	0	0
AC004009.1	0	0	0	0	0	0
AC004009.2	0	0	0	0	0	0
AC004009.3	0	0	0	0	0	0
AC004012.1	0	0	0	0	0	0
AC004014.1	0	0	0	0	0	0
AC004014.2	0	0	0	0	0	0
AC004022.1	0	0	0	0	0	0
AC004022.2	0	0	0	0	0	0
AC004023.1	0	0	0	0	0	0
AC004024.1	0.246469	0.203262	0	0.258123	-0.0508957	0.331273
AC004034.1	0.358104	0.39377	0.56169	0.750076	0.0373985	0.164309
AC004039.1	0.204173	0.112254	0.128099	0	-0.114557	-0.173894
AC004052.1	0	0	0	0	0	0
AC004053.1	0	0	0	0	0	0
AC004054.1	0	0	0	0	0	0
AC004057.1	18.0922	32.8656	16.6815	17.7955	0.826838	0.0881432
AC004062.1	0	0	0	0	0	0
AC004063.1	0	0	0	0	0	0
AC004066.1	0	0	0	0	0	0
AC004066.2	0	0	0	0	0	0
AC004067.1	0.0869682	0.28689	0.163693	0.364323	0.243579	0.229475
AC004069.1	0.221777	0.457247	0.313073	0	0.254265	-0.392947
AC004069.2	0	0	0	0	0	0
AC004074.1	0	0	0	0	0	0
AC004076.1	0.0592196	0	0	0	-0.0830017	0
AC004076.2	0.311442	0.226628	0.224135	0.287796	-0.0964558	0.0731415
AC004080.1	0	0	0	0	0	0
AC004080.2	1.64238	1.44477	2.06088	2.40807	-0.112143	0.155009
AC004080.3	0	0	0	0	0	0
AC004080.4	0.28852	0.158628	0.0905093	0.201442	-0.153298	0.139765
AC004080.5	0	0	0	0	0	0
AC004080.6	0	0	0	0	0	0
AC004112.1	0.172214	0	1.45865	0	-0.229236	-1.29786
AC004129.1	0	0	0	0	0	0
AC004129.2	0	0	0	0	0	0
AC004129.3	0	0	0	0	0	0
AC004130.1	1.90243	2.46546	0.319712	0.498097	0.255786	0.182908
AC004134.1	0.270568	0.223136	0.763899	0.850086	-0.0548878	0.0688248
AC004147.1	0	0	0	0	0	0
AC004147.2	0	0	0	0	0	0
AC004147.3	0	0	0	0	0	0
AC004147.4	0	0	0	0	0	0
AC004147.5	0	0	0	0	0	0
AC004148.1	0	0	0	0	0	0
AC004148.2	0.534015	0.518119	1.30076	1.05274	-0.0150281	-0.164558
AC004156.1	0.220106	0.136141	0.0172619	0.0576286	-0.102865	0.0561419
AC004158.1	0.0115891	0	0	0.0121372	-0.0166234	0.0174048
AC004160.1	0.0107558	0	0	0	-0.0154345	0
AC004160.2	0	0	0	0	0	0
AC004217.1	0	0	0.0762881	0	0	-0.106064
AC004217.2	0	0	0	0	0	0
AC004221.1	0	0.178456	0.271528	0.151082	0.236898	-0.143573
AC004223.1	0.224641	0	0.422822	0	-0.292359	-0.508755
AC004223.2	0	0	0.421268	0.468798	0	0.0474573
AC004223.3	0	0	0.345135	0.384075	0	0.0411713
AC004224.1	0	0	0	0	0	0
AC004224.2	0	0	0	0	0	0
AC004231.1	0	0	0.0702974	0	0	-0.0980118
AC004231.3	0.23596	0	0	0	-0.305632	0
AC004232.1	0	0	0	0	0	0
AC004232.2	0	0	0	0	0	0
AC004232.3	0.115958	0.19126	0.545642	0	0.0942059	-0.628206
AC004233.1	0.200256	0.16515	0.376924	0.104863	-0.0428256	-0.317582
AC004233.2	0.32476	0.0973922	0.305634	0.309197	-0.271652	0.00393239
AC004233.3	0.95946	1.34515	0.361181	0.301449	0.259223	-0.0647406
AC004233.4	0	0.120397	0	0.152893	0.16401	0.205259
AC004241.1	0.124212	0.0569097	0.129885	0.0433619	-0.0890622	-0.114937
AC004241.2	0.137112	0	0.258074	0.287191	-0.185374	0.0330098
AC004241.3	1.05977	1.06821	2.21634	1.60316	0.00589906	-0.305156
AC004241.4	0.760972	0.627571	0.204616	0.683105	-0.113651	0.482552
AC004241.5	0.0497367	0.0615266	0.0468075	0.0520886	0.016113	0.00726004
AC004253.1	0.623747	0.308642	0.234805	0.653242	-0.311257	0.421015
AC004253.2	0	0	0	0	0	0
AC004257.1	0.43955	0.181248	0	0	-0.285306	0
AC004263.1	0.17958	0.0740497	0.0845021	0.0940361	-0.135213	0.0126275
AC004264.1	1.99348	1.13816	0.86588	0.562085	-0.485449	-0.256384
AC004264.2	0.0700952	0	0.0659671	0.0367049	-0.0977392	-0.0401575
AC004381.1	0	0	0	0	0	0
AC004381.2	0	0	0.0862188	0	0	-0.119315
AC004381.3	0	0.0389796	0	0	0.0551673	0
AC004383.1	0.631949	0.173722	0.991218	0.882442	-0.475505	-0.0810454
AC004386.1	0	0	0	0	0	0
AC004386.2	0	0	0	0	0	0
AC004408.1	0	0	0	0	0	0
AC004408.2	0	0	0	0	0	0
AC004415.1	0	0	0	0	0	0
AC004448.1	0	0	0	0	0	0
AC004448.2	0	0	0.0136638	0	0	-0.0195793
AC004448.3	0	0	0	0	0	0
AC004449.1	1.54655	3.24656	1.7201	1.47244	0.737751	-0.137724
AC004453.1	0.44763	0.492213	0.140423	0.312532	0.04376	0.202784
AC004453.2	0	0.023319	0.106442	0	0.0332559	-0.145928
AC004461.1	0	0	0.142165	0	0	-0.191771
AC004461.2	0.303251	0.0625227	0.285392	0.158796	-0.294622	-0.149582
AC004466.1	0.112737	0.0464868	0.106097	0.118068	-0.088558	0.0155294
AC004466.2	1.7697	0.681085	2.66476	2.47118	-0.720338	-0.0782933
AC004466.3	1.00348	0	0	0.23354	-1.00251	0.302805
AC004467.1	0	0	0	0	0	0
AC004470.1	0	0	0	0	0	0
AC004471.1	0.104601	0.345056	0.0984406	0.76683	0.284141	0.685707
AC004471.2	0.0402099	0	0	0	-0.0568746	0
AC004477.1	0.352854	0.325233	0.546944	0.499965	-0.0297603	-0.0444918
AC004477.2	0	0	0	0	0	0
AC004477.3	0.515913	0.425472	0.388423	0.864494	-0.0887471	0.425337
AC004485.1	0	0	0	0	0	0
AC004486.1	0	0	0	0	0	0
AC004490.1	0	0.0366733	0.0627747	0.0232858	0.0519613	-0.0546267
AC004491.1	0	0	0	0	0	0
AC004492.1	0.656364	0.270651	1.00378	0.429626	-0.382452	-0.487083
AC004494.1	0	0	0.0775532	0.0431516	0	-0.0468102
AC004494.2	0	0	0	0	0	0
AC004522.1	0	0	0	0	0	0
AC004522.2	0	0	0	0	0	0
AC004528.1	0	0	0.0893797	0	0	-0.123507
AC004528.2	0	0	0	0	0	0
AC004540.1	0	0.0294981	0	0.0374597	0.0419411	0.0530553
AC004540.2	0.0690224	0	0	0.0722862	-0.096292	0.10069
AC004542.1	0	0	0	0	0	0
AC004542.2	0	0	0	0	0	0
AC004543.1	0	0	0	0	0	0
AC004551.1	0	0	0.398556	0.221762	0	-0.194975
AC004552.1	0	0.432808	0.658533	0	0.518845	-0.729908
AC004554.1	0	0	0	0	0	0
AC004554.2	0.0643188	0	0	0	-0.0899303	0
AC004584.1	0.221777	0.274348	0	0.116132	0.0607787	0.158508
AC004584.2	0	0	0.139738	0.155504	0	0.0198201
AC004584.3	0.0258394	0	0.0972706	0.0541226	-0.0368049	-0.0578767
AC004585.1	2.23591	2.0954	3.29981	3.67212	-0.0640471	0.119803
AC004585.2	0	0	0	0	0	0
AC004590.1	0	0	0	0	0	0
AC004593.1	0	0	0	0	0	0
AC004593.2	0	0	0	0	0	0
AC004593.3	0	0	0	0	0	0
AC004594.1	0	0	0.0165681	0.0368748	0	0.0285348
AC004596.1	1.38358	1.61647	0.976575	1.56976	0.13449	0.378632
AC004597.1	0	0	0	0	0	0
AC004623.1	0.0286214	0.023604	0.0269358	0.0299748	-0.00705439	0.00426312
AC004637.1	0.757814	0.104161	3.92251	2.38095	-0.670832	-0.541966
AC004656.1	0.725467	0.182529	2.74254	1.37789	-0.545111	-0.654333
AC004672.1	0	0.0480898	0	0	0.0677623	0
AC004672.2	0	0	0	0	0	0
AC004674.1	0	0	0	0	0	0
AC004678.1	0.131061	0.324256	0.061671	0.205887	0.227506	0.183758
AC004678.2	0.48605	0.200422	0.228712	0.127258	-0.307941	-0.124329
AC004687.1	0	0	0	0	0	0
AC004687.2	0	0	0.00983054	0.0218794	0	0.0171117
AC004690.1	0	0	0	0	0	0
AC004690.2	0	0	0	0	0	0
AC004691.1	0	0	0	0.116557	0	0.159056
AC004691.2	0	0	0	0	0	0
AC004692.1	0	0.11841	0.405371	0.150369	0.161449	-0.288854
AC004692.2	0	0	0	0	0	0
AC004696.1	0	0	0	0	0	0
AC004696.2	0	0	0	0	0	0
AC004702.1	0	0	0	0	0	0
AC004704.1	0.104421	0	0	0	-0.143291	0
AC004706.1	0.415548	0.285584	0.71697	0.652797	-0.138936	-0.0549555
AC004706.2	0	0	0	0	0	0
AC004706.3	1.25645	0.496805	0.809901	1.04548	-0.59217	0.176531
AC004707.1	0.255431	0	0	0	-0.328183	0
AC004754.1	0	0	0	0	0	0
AC004765.1	0	0.086487	0.148042	0.164745	0.119671	0.0208387
AC004771.1	0.208843	0.430581	0.0982717	0.765515	0.242974	0.684854
AC004771.2	0	0.114364	0.130507	0	0.15622	-0.176969
AC004771.3	0.220972	0.182235	0.103979	0.347131	-0.0465132	0.287178
AC004771.4	0	0	0	0	0	0
AC004771.5	0.673923	0.185261	0.211411	0	-0.498029	-0.276689
AC004775.1	0	0	0.0760855	0	0	-0.105793
AC004777.1	0	0	0.39925	0.444296	0	0.0457124
AC004784.1	0	0	0	0	0	0
AC004790.1	0	0	0	0	0	0
AC004790.2	0	0	0	0	0	0
AC004801.1	0.33821	0	0	0	-0.420304	0
AC004801.2	3.20409	1.99792	4.92759	3.19192	-0.487834	-0.499835
AC004801.3	0	0	0	0	0	0
AC004801.4	0	0	0	0	0	0
AC004801.5	0	0	0	0	0	0
AC004801.6	0.87146	0.924031	0.702974	1.23862	0.0399679	0.394555
AC004801.7	0	0	0	0	0	0
AC004803.1	0.199109	0.0684188	0.156153	0.0521312	-0.166486	-0.136017
AC004805.1	0	0	0	0	0	0
AC004805.2	0	0	0	0	0	0
AC004805.3	0	0	0.184814	0	0	-0.244661
AC004808.1	0	0	0	0	0	0
AC004808.2	0	0	0	0	0	0
AC004812.1	0	0.687749	0	0.436688	0.755101	0.522747
AC004812.2	0.843101	1.15085	1.03969	1.00476	0.22277	-0.0249219
AC004816.1	2.46572	2.94503	3.04066	3.20563	0.186881	0.0577324
AC004816.2	0	0	0	0.448989	0	0.535047
AC004817.1	0	0	0	0	0	0
AC004817.2	0	0	0	0	0	0
AC004817.3	0.457512	0.0943273	0.322926	0.329413	-0.413464	0.00705776
AC004817.4	0	0	0	0	0	0
AC004824.1	0	0	0	0	0	0
AC004825.1	0	0	0	0	0	0
AC004825.2	0.133797	0.110342	0.881422	0.420372	-0.0301582	-0.405554
AC004828.1	0	0	0	0	0	0
AC004830.1	0.467776	0.495995	0.754675	1.3997	0.0274733	0.451652
AC004832.1	0.175947	0.0414581	0.070965	0.0263239	-0.175219	-0.0614252
AC004832.2	0	0	0	0	0	0
AC004832.3	0	0	0	0	0	0
AC004832.4	0	0	0	0.385235	0	0.470131
AC004832.5	0.607259	0.125201	0.428621	0.317987	-0.514419	-0.116287
AC004832.6	0	0.0713149	0.406906	0	0.0993826	-0.492526
AC004834.1	0.0138107	0.034169	0.0389921	0.0578552	0.0286837	0.0259575
AC004835.1	0	0	0	0	0	0
AC004835.2	0	0	0	0	0	0
AC004836.1	0	0	0	0	0	0
AC004837.1	0	0	0	0	0	0
AC004837.2	0.33312	0.480766	0.470252	0.436091	0.151537	-0.0339168
AC004837.3	0	0	0	0	0	0
AC004839.1	0.243025	0	0.114356	0	-0.313855	-0.15621
AC004840.1	0	0.3356	0	0.255708	0.417488	0.328501
AC004840.2	0	0	0	0	0	0
AC004846.1	0.0399198	0	0	0.083615	-0.0564723	0.115852
AC004846.2	0.156699	0	0.221206	0.328219	-0.210014	0.121186
AC004847.1	1.40168	0.499167	1.70888	1.40124	-0.679886	-0.173915
AC004852.1	0	0	0	0	0	0
AC004852.2	0	0	0	0	0	0
AC004852.3	0	0	0	0	0	0
AC004853.1	0	0	0	0	0	0
AC004854.1	0	0	0	0	0	0
AC004854.2	0.168987	0.313568	0.119276	0.265468	0.168231	0.177104
AC004858.1	0	0	0	0	0	0
AC004862.1	0	0	0	0	0	0
AC004865.1	0	0	0	0	0	0
AC004865.2	0.118209	0.341204	0.278118	0.0618995	0.262338	-0.267374
AC004866.1	0	0	0	0	0	0
AC004866.2	0	0	0	0	0	0
AC004869.1	0	0	0	0	0	0
AC004869.2	0	0	0	0	0	0
AC004870.1	0	0	0	0	0	0
AC004870.2	1.34668	1.92722	0.633683	1.41036	0.318912	0.561119
AC004870.3	0.114864	0.0947277	0.108099	0	-0.0262951	-0.148087
AC004870.4	0	0	0	0	0	0
AC004872.1	0	0	0	0	0	0
AC004875.1	0	0	0	0	0	0
AC004877.1	0.0594945	0.0735974	0	0	0.019077	0
AC004877.2	1.82938	1.34105	0.956467	0.319315	-0.273328	-0.568463
AC004882.1	0	0	0	0	0	0
AC004882.2	0	0	0	0	0	0
AC004884.1	0.190839	0	0	0	-0.251979	0
AC004884.2	0	0	0.209862	0.23354	0	0.0279619
AC004888.1	0	0	0	0	0	0
AC004889.1	0.318539	0.111142	0.172949	0.141139	-0.246898	-0.039666
AC004890.1	0	0	0	0	0	0
AC004890.2	0.369128	0.117084	0.106889	0.193292	-0.293519	0.108436
AC004890.3	0.111192	0.22925	0.418575	0.407576	0.14567	-0.0112297
AC004893.1	0.0437026	0.0360414	0.0411288	0.0915384	-0.010629	0.0682143
AC004893.2	0	0	0	0	0	0
AC004895.1	0.148482	0.244906	0.279475	0.311007	0.116308	0.0351235
AC004898.1	0.0794748	0	0.0747943	0	-0.11033	-0.104061
AC004899.1	0	0	0	0	0	0
AC004899.2	0	0	0	0	0	0
AC004900.1	0	0.120687	0.0688611	0	0.164383	-0.0960743
AC004906.1	0	0	0	0	0	0
AC004908.1	2.92573	1.20642	1.69441	1.53204	-0.831253	-0.0896713
AC004908.2	1.48482	0.874664	1.79663	1.88826	-0.406511	0.0465122
AC004908.3	0.194809	0.240987	1.55835	0.306031	0.0547088	-0.970026
AC004910.1	0	0	0	0	0	0
AC004911.1	0	0	0	0	0	0
AC004917.1	0.05848	0	0	0	-0.0819941	0
AC004918.1	0.316248	0.130404	0.0744057	0.248402	-0.219592	0.216543
AC004918.3	1.9086	0.488488	1.79619	1.17174	-0.966477	-0.364613
AC004920.1	0	0	0	0	0	0
AC004921.1	0	0	0	0	0	0
AC004922.1	0	0.055681	0.0635406	0	0.078174	-0.088875
AC004923.1	0.235352	0	0.0738304	0	-0.304922	-0.102766
AC004923.2	0	0	0	0	0	0
AC004923.3	0	0	0	0	0	0
AC004923.4	2.14184	1.76637	2.48086	1.12156	-0.183616	-0.714318
AC004925.1	0	0	0.0423447	0.0235611	0	-0.0262352
AC004930.1	0.239676	0	0	0.502019	-0.309963	0.586903
AC004936.1	0	0	0	0	0	0
AC004938.1	0	0	0	0	0	0
AC004941.1	0	0	0	0	0	0
AC004941.2	0	0	0	0	0	0
AC004943.1	0.358737	0.17751	0.236327	0.375701	-0.206527	0.154107
AC004943.2	1.05612	0.850241	0.840099	1.72493	-0.152211	0.566434
AC004943.3	0	0	0	0	0	0
AC004944.1	0	0	0	0	0	0
AC004945.1	0	0	0	0	0	0
AC004946.1	0	0	0	0	0	0
AC004947.1	0	0	0	0	0	0
AC004947.2	0	0	0	0	0	0
AC004948.1	0	0	0	0	0	0
AC004949.1	0	0	0	0	0	0
AC004951.1	0.326247	0.053811	0.214923	0.102502	-0.331733	-0.140083
AC004951.2	0.383844	0.0633111	0.144495	0.321596	-0.380118	0.20757
AC004951.3	0.212118	0	0.199625	0	-0.27753	-0.262584
AC004951.4	0.0293245	0.0241839	0	0.0921336	-0.00722318	0.127149
AC004965.1	0	0	0	0	0	0
AC004967.1	0.408575	0.449268	0.512684	0.285264	0.0410877	-0.235046
AC004967.2	0.191239	0.236571	0.239968	0.233662	0.0538827	-0.0073554
AC004969.1	0	0	0	0	0	0
AC004972.1	0	0	0	0	0	0
AC004973.1	0	0	0	0	0	0
AC004974.1	0	0	0	0	0	0
AC004975.1	1.75609	0.724121	1.37722	1.53261	-0.676761	0.0913473
AC004975.2	1.29298	0.888596	0.81122	1.12843	-0.279908	0.23283
AC004980.1	5.3635	5.182	3.42649	3.30058	-0.0417469	-0.0416336
AC004980.2	0.12249	0.101018	0	0.128283	-0.0278657	0.174128
AC004980.3	0.500365	0.13755	0.627862	1.22273	-0.399384	0.449352
AC004980.4	0	0	0.846686	0	0	-0.884938
AC004982.1	0	0	0	0.0770471	0	0.107081
AC004982.2	0.281515	0.116083	0.132468	0.147414	-0.199407	0.0189155
AC004986.1	0	0	0	0	0	0
AC004987.1	0	0	0	0	0	0
AC004987.2	0	0.0874664	0.0499063	0	0.120971	-0.0702605
AC004987.3	0	0	0	0	0	0
AC004987.4	0	0	0	0	0	0
AC004988.1	0	0.0283488	0	0.0360003	0.0403297	0.0510244
AC004990.1	0	0	0	0	0	0
AC004994.1	0	0	0	0	0	0
AC004997.1	0	0	0	0	0	0
AC005000.1	0.422762	0.174325	0	0.221377	-0.276862	0.288508
AC005000.2	0	0	0	0	0	0
AC005002.1	0	0	0	0.118068	0	0.161007
AC005002.2	0	0	0	0	0	0
AC005005.1	0.0892635	0	0	0	-0.123353	0
AC005005.2	0	0	0	0	0	0
AC005005.3	0.215878	0.0712138	0.0812658	0.271304	-0.182753	0.233588
AC005005.4	0	0.00601338	0.0137244	0	0.00864949	-0.0196654
AC005006.1	0	0	0	0.5121	0	0.596554
AC005008.1	0	0	0	0	0	0
AC005008.2	0	0	0	0	0	0
AC005009.1	0	0	0	0	0	0
AC005009.2	0	0	0	0	0	0
AC005011.1	0	0	0	0	0	0
AC005013.1	0	0	0	0	0	0
AC005014.1	0	0	0	0	0	0
AC005014.2	0.304897	0.251448	0	0	-0.0603378	0
AC005014.3	0	0	0	0	0	0
AC005019.1	0	0	0	0	0	0
AC005019.2	0	0	0	0	0	0
AC005020.1	0.347211	0	0.653525	0.12121	-0.429976	-0.560489
AC005020.2	0	0	0	0	0	0
AC005021.1	0	0.141425	0.161387	0	0.190835	-0.215849
AC005033.1	0	0.0617536	0.0704704	0	0.086449	-0.0982448
AC005034.1	0	0	0	0	0	0
AC005034.2	0.147048	0.24254	0.276775	0	0.115367	-0.352504
AC005034.3	3.72863	3.9084	4.42729	3.02907	0.0538307	-0.429785
AC005034.4	0	0.0558462	0	0	0.0783996	0
AC005034.5	0.522556	0.538688	0.983561	0.136816	0.0152056	-0.803093
AC005037.1	0	0	0	0	0	0
AC005040.1	0	0	0	0	0	0
AC005041.1	0	0	0	0	0	0
AC005041.2	0	0	0	0	0	0
AC005041.3	2.62647	1.46981	1.23589	0.785904	-0.554163	-0.324196
AC005042.1	0	0.0627571	0.286462	0.239087	0.0878119	-0.0541317
AC005042.2	0	0	0	0	0	0
AC005042.3	0	0	0	0	0	0
AC005046.1	0.292213	0.240987	0.641675	0.408041	-0.0583555	-0.221479
AC005050.1	0.0343942	0.0283648	0	0	-0.00843394	0
AC005052.1	0	0.0604402	0	0	0.0846633	0
AC005062.1	0.0237433	0	0	0	-0.033854	0
AC005064.1	0	0	0	0	0	0
AC005066.1	0	0	0	0	0	0
AC005070.1	0	0	0	0	0	0
AC005070.2	0	0.193099	0.220355	0	0.254714	-0.287301
AC005070.3	0.253082	0.265639	0.346439	0.457813	0.0143847	0.114656
AC005072.1	0.0684404	0	0	0	-0.0955064	0
AC005076.1	1.02834	0.621917	0.709703	0.717978	-0.322599	0.00696587
AC005077.1	0	0.401646	0.15278	0	0.487122	-0.205117
AC005077.2	0.352914	0.363809	0.166065	0.277202	0.0115716	0.131339
AC005077.3	0	0	0	0	0	0
AC005077.4	0.278696	0.80444	0.42621	0.656719	0.496878	0.216143
AC005082.1	0	0	0	0	0	0
AC005082.2	0	0.0529596	0	0	0.0744501	0
AC005083.1	0	0	0	0	0	0
AC005084.1	0	0	0.188462	0	0	-0.249096
AC005086.1	0.0760022	0.125358	0	0	0.0647025	0
AC005086.2	0	0	0	0	0	0
AC005086.3	0.27798	0	0	0.582251	-0.353866	0.661978
AC005086.4	0.285811	0	1.07591	0	-0.362678	-1.05375
AC005088.1	0	0.183232	0	0	0.242734	0
AC005089.1	0.217323	0.13442	0.383483	0.1138	-0.101758	-0.312815
AC005090.1	0	0	0	0	0	0
AC005091.1	0.0511578	0	0.0962897	0	-0.0719792	-0.132629
AC005094.1	0	0	0	0	0	0
AC005096.1	0.195748	0.322866	0.18422	0.307507	0.145753	0.142882
AC005099.1	0	0	0	0	0	0
AC005100.1	0	0	0	0	0	0
AC005102.1	0	0	0	0	0	0
AC005104.1	0.826394	1.02229	0.129621	0	0.14699	-0.175839
AC005104.2	0	0	0	0	0	0
AC005105.1	0	0	0	0	0	0
AC005144.1	0	0	0	0	0	0
AC005150.1	0	0	0	0	0	0
AC005154.1	1.28502	0.397407	0.755836	0.168223	-0.709454	-0.587843
AC005154.2	0.699242	0.396456	0.370159	0.274615	-0.283121	-0.104282
AC005154.3	0	0	0	0	0	0
AC005154.4	1.65429	0.409286	0.467058	0.693005	-0.91336	0.206661
AC005154.5	0	0	0	0	0	0
AC005156.1	0	0	0.199973	0	0	-0.263003
AC005160.1	0	0	0	0	0	0
AC005162.1	0	0	0	0	0	0
AC005162.2	0	0	0	0	0	0
AC005162.3	0	0	0	0	0	0
AC005165.1	0	0	0	0	0	0
AC005165.2	0	0	0	0	0	0
AC005176.1	0	0	0	0	0	0
AC005176.2	0	0	0	0	0	0
AC005178.1	0	0	0	0	0	0
AC005180.1	0.10371	0.0855293	0	0.108614	-0.0239624	0.148757
AC005180.2	0.433293	0.536004	0.611663	0.113446	0.0998479	-0.533519
AC005181.1	0	0	0	0	0	0
AC005183.1	0	0	0.0289502	0	0	-0.0411731
AC005185.1	0	0	0	0	0	0
AC005186.1	0	0	0	0	0	0
AC005189.1	0.19638	0	0.184814	0	-0.258675	-0.244661
AC005191.1	0	0	0	0	0	0
AC005197.1	0.0891328	0.147015	0.0838835	0.186695	0.0747046	0.13074
AC005208.1	0	0	0	0	0	0
AC005209.1	0	0	0	0	0	0
AC005220.1	0	0	0	0	0	0
AC005224.1	0.158433	0.195988	0.447306	0.912584	0.0460293	0.402154
AC005224.2	0	0	0	0	0	0
AC005224.3	0	0	0	0	0	0
AC005225.1	0	0	0.0611445	0	0	-0.0856211
AC005225.2	0	0	0.0623421	0	0	-0.0872484
AC005225.3	0.117298	0	0	0	-0.160014	0
AC005225.4	0.0820823	0	0.154496	0.0286546	-0.11381	-0.166505
AC005229.1	0	0	0	0	0	0
AC005229.2	0	0	0	0	0	0
AC005229.3	0	0	0	0	0	0
AC005229.4	0.637028	0.982186	0.625577	0.783178	0.276013	0.133499
AC005230.1	0	0	0	0	0	0
AC005232.1	0	0	0	0	0	0
AC005234.1	0	0	0	0	0	0
AC005237.1	0	0.0898134	0	0.228109	0.124081	0.296439
AC005237.2	0.27798	0	0	0	-0.353866	0
AC005244.1	0.17958	0	0	0	-0.238274	0
AC005244.2	0	0	0	0	0	0
AC005252.1	0	0	0	0	0	0
AC005252.2	0	0	0	0	0	0
AC005252.3	0	0	0	0	0	0
AC005253.1	0.943133	0.577077	0.744429	0.669108	-0.301132	-0.0636773
AC005253.2	0	0	0	0	0	0
AC005255.1	0	0	0	0	0	0
AC005256.1	3.1901	3.17896	2.12657	4.03698	-0.00383916	0.687977
AC005258.1	0	0	0	0	0	0
AC005261.1	2.50202	3.53727	3.3369	3.86312	0.373638	0.165219
AC005261.2	0.0582562	0	0	0.122022	-0.0816889	0.166101
AC005261.3	0.52746	1.95748	0.372297	1.56514	0.953233	0.902445
AC005261.4	0	0	0	0	0	0
AC005261.5	0.570591	0.144789	0.950054	0.0919343	-0.456226	-0.836628
AC005262.1	0	0	0	0	0	0
AC005262.2	0	0	0	0	0	0
AC005264.1	0.0787551	0.0216497	0	0	-0.0784668	0
AC005274.1	0	0	0	0	0	0
AC005277.1	0	0	0	0	0	0
AC005277.2	0	0	0.146904	0	0	-0.197744
AC005280.1	0	0	0	0	0	0
AC005280.2	0	0	0	0	0	0
AC005280.3	0	0	0	0	0	0
AC005281.1	0	0	0	0.0699851	0	0.0975908
AC005288.1	9.4856	7.93951	18.72	14.3081	-0.230142	-0.365358
AC005291.1	0	0	0	0	0	0
AC005291.2	0	0	0	0.243811	0	0.314767
AC005293.1	0	0	0	0	0	0
AC005294.1	0	0	0	0	0	0
AC005296.1	0	0	0	0	0	0
AC005297.1	0	0	0	0	0	0
AC005297.2	0	0	0	0	0	0
AC005297.3	0	0	0	0	0	0
AC005300.1	0	0	0	0	0	0
AC005301.1	0	0	0	0	0	0
AC005303.1	0	0	0	0	0	0
AC005304.1	0	0	0.141463	0	0	-0.190884
AC005304.2	0	0	0	0	0	0
AC005304.3	0	0	0	0	0	0
AC005306.1	0	0	0	0	0	0
AC005307.1	0	0	0	0	0	0
AC005323.1	0	0	0	0	0	0
AC005323.2	0	0	0	0	0	0
AC005324.1	0	0	0	0	0	0
AC005324.2	0	0	0	0	0	0
AC005324.3	0	0.0273154	0.0727325	0.0231253	0.0388792	-0.0683075
AC005324.4	0	0	0	0	0	0
AC005324.5	0	0.175852	0	0	0.233706	0
AC005324.6	0	0	0	0	0	0
AC005326.1	2.4747	2.04088	1.86317	1.03669	-0.1924	-0.491385
AC005329.1	0.187526	0.0843557	0.0641752	0.0714158	-0.131121	0.00978282
AC005329.2	0	0	0	0	0	0
AC005329.3	0.133699	0.147015	0.0419417	0.0933477	0.0168466	0.0694776
AC005330.1	1.42605	1.01385	0.601616	1.23599	-0.268657	0.481385
AC005332.1	0.185886	0.1533	0.262408	0.194676	-0.0401979	-0.0795585
AC005332.2	0	0.0171996	0.0196274	0	0.0246028	-0.0280421
AC005332.3	4.23141	3.03936	3.98221	3.57379	-0.373074	-0.123394
AC005332.4	1.48778	1.00161	2.74318	1.27195	-0.313701	-0.720333
AC005332.5	1.26875	1.11976	1.19403	1.4453	-0.0979954	0.156431
AC005332.6	4.29333	6.44544	3.15785	4.25625	0.492183	0.338197
AC005332.7	0	0	0.0925564	0	0	-0.127708
AC005336.1	0	0	0	0	0	0
AC005336.2	0	0	0	0	0	0
AC005336.3	0	0	0.0213857	0	0	-0.0305278
AC005339.1	0	0	0	0	0	0
AC005341.1	0	0	0	0	0	0
AC005342.1	0	0	0	0	0	0
AC005342.2	0	0	0	0	0	0
AC005343.1	0	0.0144685	0.0330216	0	0.0207241	-0.0468704
AC005344.1	0	0	0	0	0	0
AC005345.1	0	0	0	0	0	0
AC005351.1	0	0	0	0	0	0
AC005355.1	0.511578	0.0703161	0	0.446474	-0.498018	0.53254
AC005355.2	0.628902	0.622385	0	0.395185	-0.00578393	0.480456
AC005357.1	0	0	0	0	0	0
AC005357.2	0	0	0	0	0	0
AC005358.1	0	0	0	0	0	0
AC005358.2	0	0	0	0.0173298	0	0.0247875
AC005363.1	0	0	0	0	0	0
AC005363.2	0.503122	0.622385	0.473491	0.263456	0.110154	-0.221862
AC005377.1	0	0	0	0	0	0
AC005379.1	0.556808	1.07146	0.349344	0.388759	0.412059	0.0415381
AC005381.1	0	0	0	0	0	0
AC005383.1	0	0	0	0	0	0
AC005387.1	0.518844	0	0	0.181126	-0.602974	0.240163
AC005387.2	1.10687	1.02693	0.91147	0.289802	-0.0558	-0.567533
AC005391.1	0.178527	0.441692	0.504039	0	0.290778	-0.588842
AC005392.1	0	0	0	0	0	0
AC005392.2	67.9565	54.5424	74.2327	29.4424	-0.312097	-1.30528
AC005392.3	0	0	0	0	0	0
AC005393.1	0.729699	0.257906	1.17724	1.41924	-0.459497	0.152051
AC005394.1	0	0	0	0	0	0
AC005394.2	0	0	0	0	0	0
AC005410.1	0.0608777	0	0	0	-0.0852584	0
AC005410.2	0	0	0	0	0	0
AC005412.1	0	0	0	0	0	0
AC005414.1	0	0	0	0	0	0
AC005476.1	0	0	0	0	0	0
AC005476.2	0.062567	0.567588	0.176647	0.196577	0.560992	0.0242321
AC005479.1	0.206716	0.0852389	0.0972706	0.108245	-0.153073	0.0143578
AC005479.2	0.56499	0.582433	0	0.591707	0.0159903	0.670575
AC005480.1	0.0308008	0.0254013	0	0.0161286	-0.00757687	0.023083
AC005480.2	0	0	0	0	0	0
AC005481.1	0	0	0	0	0	0
AC005482.1	0	0	0	0	0	0
AC005486.1	0	0.232434	0.265243	0.295169	0.30151	0.0337261
AC005487.1	0	0	0	0.0958744	0	0.132082
AC005495.1	0.119134	0	0.224236	0.249536	-0.162383	0.0295104
AC005498.1	0	0	0	0	0	0
AC005498.2	0	0	0	0	0	0
AC005498.3	0	0	0	0	0	0
AC005514.1	0	0	0	0.919564	0	0.940779
AC005515.1	0	0	0	0	0	0
AC005518.1	0	0	0	0	0	0
AC005518.2	0	0	0	0	0	0
AC005519.1	0.0890676	0.293815	0.209555	0.233198	0.248538	0.0279284
AC005520.1	0	0.0135875	0.0310108	0.0172548	0.0194706	-0.0193783
AC005520.2	2.21213	1.45947	1.49893	2.4094	-0.385182	0.448208
AC005520.3	0	0	0	0	0	0
AC005520.4	0	0	0	0	0	0
AC005520.5	0	0	0	0.0298346	0	0.0424126
AC005521.1	0	0	0	0	0	0
AC005522.1	0	0	0	0	0	0
AC005523.1	0	0.240219	0	0.762637	0.310595	0.817736
AC005523.2	0	0	0	0	0	0
AC005524.1	0	0	0	0	0	0
AC005529.1	0	0.347444	0.396487	0	0.430226	-0.481802
AC005531.1	0	0	0	0	0	0
AC005532.1	0.541354	0.689973	0.185262	0.154624	0.132802	-0.0377839
AC005532.2	0	0	0	0	0	0
AC005534.1	0.328182	0.0676627	0.386067	0	-0.314997	-0.470997
AC005534.2	0	0	0.132315	0	0	-0.179275
AC005537.1	0	0	0.0126753	0	0	-0.0181717
AC005538.1	0	0	0	0	0	0
AC005538.2	0	0	0	0	0	0
AC005539.1	0	0	0	0	0	0
AC005540.1	0	0.0546308	0.249368	0.277504	0.076738	0.0321284
AC005544.1	0	0	0	0	0	0
AC005544.2	0	0	0	0	0	0
AC005546.1	2.33546	1.41244	3.07709	4.72874	-0.467396	0.49068
AC005548.1	0	0	0	0	0	0
AC005549.1	0.0747424	0	0	0	-0.103991	0
AC005550.1	0	0	0	0	0	0
AC005550.2	0	0	0	0	0	0
AC005551.1	0	0	0	0	0	0
AC005552.1	0	0	0	0	0	0
AC005559.1	0.139788	0.172924	0.0657777	0.0731992	0.0413443	0.0100112
AC005562.1	0	0	0	0	0	0
AC005578.1	0	0	0	0.0625063	0	0.0874714
AC005580.1	0	0	0	0	0	0
AC005586.1	0.316522	0.0870116	0.496468	0.552482	-0.276364	0.0530155
AC005586.2	0.0359585	0.0296549	0.236885	0.112977	-0.00880535	-0.152288
AC005587.1	0	0	0	0	0	0
AC005588.1	0	0	0	0	0	0
AC005592.1	0	0	0	0	0	0
AC005593.1	0	0.0974868	0	0	0.134204	0
AC005597.1	0	0	0	0	0	0
AC005606.1	0	0	0	0	0	0
AC005606.2	0	0	0	0	0	0
AC005609.1	0	0	0	0	0	0
AC005609.2	0	0	0	0	0	0
AC005609.3	0	0	0	0	0	0
AC005609.4	0	0	0	0	0	0
AC005609.5	0	0	0	0	0	0
AC005614.1	0	0.0137437	0	0.0174532	0.0196929	0.0249624
AC005614.2	0	0	0	0	0	0
AC005616.1	0	0	0	0	0	0
AC005618.1	0.174047	0.0159484	0.0909981	0.040506	-0.208663	-0.0683633
AC005618.2	0	0	0	0	0	0
AC005618.3	0	0	0	0	0	0
AC005622.1	0.250231	0.0589615	0.16821	0.262064	-0.239545	0.111485
AC005625.1	0	0	0	0	0	0
AC005632.1	0	0	0	0.110688	0	0.151454
AC005632.2	0.0735238	0.485079	0.415162	0.308002	0.468186	-0.113603
AC005632.3	0	0	0	0.207002	0	0.271427
AC005632.4	0	0	0	0	0	0
AC005670.1	0	0.127103	0.435132	0.645635	0.172619	0.197461
AC005670.2	0	0	0	0	0	0
AC005674.1	0	0.218761	0.24964	0.277806	0.285416	0.0321561
AC005674.2	0.138753	0.0572145	0.440711	0.0181642	-0.107186	-0.50081
AC005682.1	0.0414981	0	0.0390541	0.0869209	-0.0586602	0.0649761
AC005691.1	0	0	0	0	0	0
AC005692.1	0	0	0	0	0	0
AC005692.2	0	0	0	0	0	0
AC005692.3	0	0	0.0332612	0	0	-0.047205
AC005695.1	0	0	0	0.0112406	0	0.0161262
AC005695.2	0	0	0	0.246164	0	0.317494
AC005695.3	0	0	0	0.274812	0	0.350285
AC005696.1	1.51164	1.01998	1.93992	1.72704	-0.314286	-0.108444
AC005696.2	0	0	0	0	0	0
AC005696.3	0	0	0	0	0	0
AC005696.4	0.483617	0.414791	0.637189	0.830637	-0.0685296	0.161125
AC005697.1	0	0	0	0	0	0
AC005697.2	0	0	0	0	0	0
AC005699.1	0	0.0249036	0	0	0.0354882	0
AC005702.1	0	0	0	0	0	0
AC005702.2	0.0841434	0	0.118782	0.0440611	-0.116556	-0.0997224
AC005702.3	0	0	0	0	0	0
AC005702.4	0	0	0	0	0	0
AC005703.1	0	0	0	0	0	0
AC005703.2	0	0	0	0	0	0
AC005703.3	0	0	0	0	0	0
AC005703.4	0.113156	0	0	0.355519	-0.154655	0.438846
AC005703.5	0	0	0	0	0	0
AC005703.6	0	0.0377771	0	0.0959465	0.0534965	0.132177
AC005722.1	0	0	0	0	0	0
AC005722.2	0	0	0.0170007	0.0189188	0	0.00271844
AC005722.3	0	0	0	0	0	0
AC005725.1	0	0	0	0	0	0
AC005726.1	1.09724	0.842482	1.72696	1.50575	-0.186839	-0.122054
AC005726.2	0.0401833	0	0.0378168	0	-0.0568378	-0.0535517
AC005726.3	2.39257	0.219239	1.37602	1.11365	-1.4764	-0.168809
AC005726.4	0	0	0	0	0	0
AC005726.5	0	0	0	0	0	0
AC005730.1	0	0	0	0	0	0
AC005730.2	0	0.0424035	0	0	0.0599138	0
AC005730.3	0.498998	0.274348	0.626146	0.696792	-0.234239	0.0613525
AC005736.1	0.79062	0.738958	1.09128	1.18681	-0.0422356	0.0644381
AC005736.2	0	0	0	0	0	0
AC005740.1	0	0	0.109756	0	0	-0.150242
AC005740.2	0	0	0	0	0	0
AC005740.3	0.17697	0.145947	0.333095	0.185339	-0.0385376	-0.169481
AC005740.4	0.127226	0.104923	0	0.0666212	-0.0288311	0.0930479
AC005741.1	0	0	0	0	0	0
AC005746.1	0	0.0755541	0.0431094	0.0479733	0.10508	0.00671143
AC005746.2	0	0	0	0.135652	0	0.183521
AC005746.3	0	0	0	0	0	0
AC005753.1	0	0	0	0	0	0
AC005757.1	0	0	0	0	0	0
AC005758.1	0	0	0	0	0	0
AC005759.1	0.251146	0.0828477	0	0	-0.208419	0
AC005771.1	0	0	0	0	0	0
AC005772.1	0	0	0	0	0	0
AC005774.1	0	0	0	0	0	0
AC005775.1	0.143242	0.295328	0.0674028	0	0.180187	-0.0941047
AC005776.1	0	0.346246	0.79024	0.4397	0.428942	-0.314385
AC005776.2	0.619445	0.312189	0.647738	0.432492	-0.303524	-0.20196
AC005777.1	0	0	0	0	0	0
AC005779.1	0	0	0	0	0	0
AC005779.2	0	0	0	0	0	0
AC005785.1	0.445991	0.288991	0.149902	0.100089	-0.165815	-0.0638907
AC005785.2	0.192956	0.397826	0.272389	0.303121	0.228644	0.0344318
AC005786.1	0.79062	0.326011	0	0.414003	-0.433366	0.499785
AC005786.2	1.48482	1.36059	1.39738	2.24616	-0.0739965	0.437279
AC005786.3	0	0	0	0	0	0
AC005786.4	0.357054	0.220846	0.252019	0	-0.152597	-0.324257
AC005789.1	0	0	0	0	0	0
AC005790.1	0	0	0	0	0	0
AC005796.1	0	0	0	0	0	0
AC005798.1	0	0	0	0	0	0
AC005808.1	0.319568	0	0.150374	0	-0.400066	-0.202103
AC005821.1	0.0469253	0.0128997	0.0736028	0.0327628	-0.0476671	-0.0559513
AC005822.1	0	0.0485548	0.0554085	0	0.0684023	-0.0778015
AC005823.1	0	0	0	0	0	0
AC005823.2	0	0	0	0	0	0
AC005828.1	0.232358	0	0.109337	0.365018	-0.301421	0.299223
AC005828.2	0	0	0	0	0	0
AC005828.3	0.103008	0.0849504	0	0	-0.0238141	0
AC005828.4	0.330857	0.181905	0.103791	0.231002	-0.171242	0.157366
AC005828.5	0	0	0	0	0	0
AC005828.6	0	0.432808	0.24695	0	0.518845	-0.318404
AC005828.7	0	0	0	0	0	0
AC005829.1	0.270969	0.595913	0.595025	0.472971	0.328453	-0.11485
AC005829.2	0.0576494	0	0	0.0603754	-0.0808614	0.0845752
AC005831.1	0	0	0	0	0	0
AC005832.1	0	0	0.100162	0	0	-0.137715
AC005832.2	0	0	0	0.0445849	0	0.0629298
AC005832.3	0	0	0	0	0	0
AC005832.4	0	0	0	0	0	0
AC005833.1	0	0	0	0	0	0
AC005833.2	0	0	0	0	0	0
AC005837.1	0	0.0877211	0.0333677	0.074265	0.121309	0.0559961
AC005837.2	0	0	0	0	0	0
AC005837.3	0.212859	0	0	0	-0.278412	0
AC005838.1	0	0	0	0	0	0
AC005838.2	1.3443	0.158378	0.542199	0.201124	-1.01705	-0.360604
AC005839.1	0.246315	0.312516	0.49928	0.496082	0.0746662	-0.00308071
AC005840.1	0.161479	0.532686	0.303938	0	0.400099	-0.382876
AC005840.2	1.75576	1.75428	1.65236	1.76807	-0.000779092	0.0616019
AC005840.3	0.0244097	0	0	0	-0.0347928	0
AC005840.4	0	0.0838159	0.191293	0.106438	0.11612	-0.106606
AC005841.1	0	0	0	0	0	0
AC005842.1	0	0	0	0	0	0
AC005845.1	0	0.307539	0.175474	0.0976362	0.386854	-0.0988431
AC005856.1	0.638578	0	0.200323	0	-0.712444	-0.263423
AC005858.1	0	0	0	0	0	0
AC005858.2	0	0	0	0	0	0
AC005858.3	0	0	0	0	0	0
AC005863.1	0	0.083732	0	0	0.116008	0
AC005865.1	0.121593	0.0334259	0.019072	0.0848954	-0.118115	0.0902999
AC005865.2	0.020357	0.0167884	0.0191581	0	-0.00505459	-0.0273779
AC005868.1	0	0	0	0	0	0
AC005871.1	0	0	0	0	0	0
AC005871.2	0	0	0	0	0	0
AC005884.1	0	0	0	0	0	0
AC005884.2	0	0	0	0	0	0
AC005899.1	0	0	0	0.113244	0	0.15477
AC005899.2	0	0	0	0	0	0
AC005899.3	0	0	0	0	0	0
AC005899.4	0	0	0	0	0	0
AC005899.5	0	0	0	0.115501	0	0.157692
AC005899.6	0.409951	0.507128	0.385807	0.429336	0.0961572	0.0446188
AC005899.7	0.103534	0	0	0	-0.14213	0
AC005899.8	0.0176508	0.0145566	0.0166113	0.036971	-0.0043933	0.0286073
AC005901.1	0	0	0	0	0	0
AC005906.1	0	0	0	0	0	0
AC005906.2	0	0	0	0	0	0
AC005906.3	0.188411	0.103588	0.394033	0.109623	-0.106832	-0.329196
AC005908.1	0	0	0	0	0	0
AC005908.2	0	0	0	0	0	0
AC005909.1	0	0	0	0	0	0
AC005911.1	0.400511	0	0.879489	0.41945	-0.485954	-0.405008
AC005912.1	40.3464	62.8063	93.6899	50.7551	0.625938	-0.871509
AC005912.2	0	0	0	0	0	0
AC005915.1	0	0	0	0	0	0
AC005920.1	0	0.0244429	0	0.0310401	0.0348396	0.0441005
AC005920.2	0.183367	0	0	0.192038	-0.242897	0.25343
AC005920.3	0.198137	0	0.0466171	0.103753	-0.260793	0.0766842
AC005920.4	0	0	0	0	0	0
AC005921.1	0	0	0	0	0	0
AC005921.2	0	0	0	0	0	0
AC005921.3	0.14151	0.0700219	0.0532705	0.0592808	-0.0933035	0.00820907
AC005921.4	0	0	0	0	0	0
AC005943.1	0	0	0	0	0	0
AC005943.2	0	0	0	0	0	0
AC005944.1	0	0	0	0	0	0
AC005951.1	0	0	0	0	0	0
AC005954.1	0.722584	0.744892	0	0	0.0185629	0
AC005954.2	0	0	0	0	0	0
AC005962.1	0	0.154005	0	0.097786	0.20665	0.134597
AC005972.1	0.174936	0	0.164633	0	-0.232582	-0.219876
AC005972.2	0	0	0	0	0	0
AC005972.3	0.427283	0.10068	0.555307	0.340944	-0.374877	-0.213951
AC005993.1	0	0	0.144313	0	0	-0.194482
AC005996.1	0.215878	0	0.203165	0	-0.281999	-0.266834
AC005999.1	0	0	0	0	0	0
AC005999.2	0	0	0	0	0	0
AC006001.1	0	0	0	0.403522	0	0.489052
AC006001.2	2.92057	2.08744	1.89346	1.97115	-0.344652	0.0382257
AC006001.3	3.03756	2.84802	2.69418	2.53107	-0.069366	-0.0651477
AC006001.4	0	0	0	0	0	0
AC006003.1	0	0	0	0	0	0
AC006004.1	0	0	0	0	0	0
AC006006.1	0	0	0	0	0	0
AC006007.1	0	0	0	0	0	0
AC006011.1	0	0	0	0	0	0
AC006011.2	0.0525714	0	0.148426	0	-0.0739181	-0.199658
AC006012.1	0	0	0.0829123	0	0	-0.114916
AC006013.1	0	0	0	0	0	0
AC006015.1	0	0	0	0	0	0
AC006017.1	0.0904572	0.2238	0.17026	0.189469	0.166434	0.0234894
AC006019.1	0	0	0	0	0	0
AC006019.2	0	0	0	0	0	0
AC006019.3	0	0	0	0	0	0
AC006020.1	0	0	0	0	0	0
AC006022.1	0	0	0	0	0	0
AC006023.1	0.470098	0	0	0	-0.555913	0
AC006023.2	2.18722	0.300633	0.686137	0.381775	-1.29309	-0.287198
AC006026.1	0	0	0	0	0	0
AC006026.2	0	0	0	0	0	0
AC006026.3	0	0	0	0	0	0
AC006027.1	0	0	0	0	0	0
AC006028.1	0.151437	0	0.142518	0	-0.203436	-0.192217
AC006030.1	0	0	0.0113248	0	0	-0.0162465
AC006033.1	0	0	0	0	0	0
AC006033.2	0	0	0.029112	0	0	-0.0414
AC006037.1	0	0	0	0	0	0
AC006037.2	0	0	0	0	0	0
AC006041.1	0	0	0	0	0	0
AC006042.1	0	0	0	0	0	0
AC006042.2	0.214358	0	0	0	-0.280194	0
AC006042.3	0.207208	0.0683536	0.507012	0.303809	-0.176285	-0.208959
AC006042.4	0	0.0725516	0	0.276401	0.101047	0.352081
AC006043.1	0	0	0	0	0	0
AC006055.1	0	0	0	0	0	0
AC006058.1	0	0	0.248753	0.201323	0	-0.0558644
AC006058.2	0	0	0	0	0	0
AC006058.3	0	0	0.0535944	0.0596412	0	0.00825631
AC006058.4	0	0	0.548909	0.190888	0	-0.379215
AC006059.1	1.31837	0.255825	0.510888	0.162437	-0.884476	-0.378244
AC006059.2	0	0	0	0	0	0
AC006059.3	0	0	0	0	0	0
AC006063.1	0	0	0	0	0	0
AC006063.2	0	0	0	0	0	0
AC006064.1	0	0	0.102308	0	0	-0.140527
AC006064.2	0.0277221	0.365797	0.156537	0.261297	0.410293	0.125097
AC006064.3	0.893384	0.736771	1.2011	0.668307	-0.124559	-0.399839
AC006064.4	0	0	0	0	0	0
AC006064.5	0	0	0	0	0	0
AC006064.6	0	0	0	0	0	0
AC006065.1	0	0	0	0	0	0
AC006065.2	0	0	0	0	0	0
AC006065.3	0	0	0	0	0	0
AC006065.4	0	0	0	0	0	0
AC006065.5	0	0	0	0	0	0
AC006065.6	0	0	0	0	0	0
AC006076.1	0	0	0	0	0	0
AC006077.1	0	0.146372	0	0	0.197076	0
AC006077.2	0.399635	0.659156	1.25366	0.837065	0.245399	-0.294869
AC006111.1	0	0	0	0	0	0
AC006111.2	0.114003	0.329064	0.59009	0.358182	0.254657	-0.227431
AC006111.3	0.15895	0	0	0	-0.212818	0
AC006115.1	0	0	0	0	0	0
AC006115.2	0	0	0	0	0	0
AC006115.3	0	0	0	0	0	0
AC006116.1	0	0	0	0	0	0
AC006116.10	0	0	0	0	0	0
AC006116.2	0	0	0	0	0	0
AC006116.3	0	0	0	0	0	0
AC006116.4	0	0	0	0	0	0
AC006116.5	0	0.179627	0.102491	0	0.238331	-0.140767
AC006116.6	0	0	0	0	0	0
AC006116.7	0	0	0	0	0	0
AC006116.8	0.0239959	0	0.0225827	0	-0.03421	-0.0322176
AC006116.9	0	0	0	0	0	0
AC006122.1	0	0.0506106	0.0577544	0	0.071228	-0.0810047
AC006128.1	0.146605	0	0.0344927	0.0383844	-0.197368	0.00541711
AC006130.1	0	0	0	0	0	0
AC006130.2	0	0	0	0.782288	0	0.83373
AC006133.1	0	0	0	0	0	0
AC006141.1	0.280543	0.0231363	0.0528041	0.0587617	-0.323757	0.00814099
AC006144.1	0	0	0	0	0	0
AC006145.1	0	0	0.0216116	0.02405	0	0.00343927
AC006146.1	0	0	0	0	0	0
AC006148.1	0	0	0	0	0	0
AC006148.2	0	0	0	0	0	0
AC006150.1	0	0	0	0	0	0
AC006153.1	0	0	0	0	0	0
AC006157.1	0	0	0	0	0	0
AC006158.1	0	0	0	0	0	0
AC006159.1	0	0.3902	0.296852	0	0.475292	-0.375014
AC006159.2	0	0	0	0	0	0
AC006160.1	0.162341	0.133882	0.15278	0.425043	-0.0357625	0.305889
AC006160.2	0	0	0	0	0	0
AC006195.1	0.0659564	0	0	0	-0.0921484	0
AC006197.1	0	0	0	0	0	0
AC006199.1	0	0	0	0	0	0
AC006205.1	0	0	0	0	0	0
AC006205.2	0	0.1346	0	0	0.182183	0
AC006206.1	0.0359479	0.0148231	0	0	-0.0297232	0
AC006206.2	0	0	0.0714369	0.0794968	0	0.0108121
AC006207.1	0	0	0	0	0	0
AC006210.1	0	0	0	0	0	0
AC006210.2	0	0	0	0	0	0
AC006213.1	0.0627821	0.120811	0.137864	0.284921	0.0766975	0.175351
AC006213.2	0	0	0	0	0	0
AC006213.3	0	0	0.110817	0.24664	0	0.166424
AC006213.4	0.960216	0.158378	0.813299	0.703936	-0.758907	-0.089746
AC006213.5	0.211381	0.174325	0.795728	0	-0.0448205	-0.844569
AC006213.6	0.0145675	0	0.0137096	0	-0.0208649	-0.0196444
AC006236.1	0	0	0	0	0	0
AC006237.1	0.126829	0	0.119359	0	-0.172268	-0.162673
AC006238.1	0	0.188036	0.107289	0	0.248579	-0.147032
AC006238.2	0.118209	0	0.111247	0	-0.16119	-0.15218
AC006249.1	0.258504	0	0.12164	0.135364	-0.33171	0.0175454
AC006252.1	2.59878	2.2344	1.14481	0.52117	-0.154006	-0.495667
AC006254.1	0	0	0.0181449	0	0	-0.0259428
AC006254.2	0	0.359897	0.410698	0	0.443498	-0.496409
AC006254.3	0	0	0	0.0721227	0	0.10047
AC006262.1	0.885719	0.670995	0.920788	0.258866	-0.174407	-0.609574
AC006262.2	17.998	9.99383	12.1468	7.28431	-0.789154	-0.666259
AC006262.3	0	0	0	0	0	0
AC006262.4	0	0	0.200323	0	0	-0.263423
AC006270.1	0.127359	0	0.239717	0.266763	-0.172947	0.0311361
AC006270.2	0	0	0.175744	0	0	-0.233573
AC006270.3	0	0	0	0	0	0
AC006272.1	0	0	0	0	0	0
AC006272.2	0	0	0	0	0	0
AC006273.1	4.10094	4.54825	2.26242	2.14743	0.121271	-0.0517671
AC006277.1	0.83187	0.717224	0.854048	0.554404	-0.0932383	-0.254317
AC006288.1	0	0	0	0	0	0
AC006296.1	0	0	0	0	0	0
AC006296.2	0	0	0	0	0	0
AC006299.1	0	0	0.0236648	0	0	-0.0337433
AC006305.1	0.152528	0.283026	0.340919	0.319481	0.154749	-0.0232517
AC006305.2	0	0	0	0	0	0
AC006305.3	0	0	0	0	0	0
AC006326.1	0	0	0	0	0	0
AC006328.1	0	0	0	0	0	0
AC006328.2	0	0	0	0	0	0
AC006329.1	7.08081	13.9579	11.9461	19.4435	0.888335	0.659125
AC006329.2	0	0	0	0	0	0
AC006330.1	0.428932	0.404273	0.173002	0.0962604	-0.0251136	-0.0976146
AC006333.1	0	0	0	0	0	0
AC006333.2	0.928102	1.24378	1.63771	1.51873	0.21875	-0.0665846
AC006335.1	0	0	0	0	0	0
AC006335.2	0	0	0	0	0	0
AC006335.3	0	0	0	0	0	0
AC006338.1	0	0	0	0	0	0
AC006338.2	0	0	0	0	0	0
AC006349.1	0	0	0	0	0	0
AC006355.1	0	0	0	0	0	0
AC006355.2	0	0	0	0	0	0
AC006357.1	0	0	0	0	0	0
AC006362.1	0	0	0	0	0	0
AC006363.1	0	0	0	0	0	0
AC006366.1	0	0	0	0	0	0
AC006369.1	0	0	0	0	0	0
AC006369.2	0.158536	0	0	0	-0.212303	0
AC006372.1	1.67246	2.02294	0.94438	0.35031	0.177781	-0.526019
AC006372.2	0.076963	0.28562	0.181076	0.604518	0.255496	0.442038
AC006372.3	0	0.0495981	0.0848986	0.220447	0.069837	0.16985
AC006372.4	0	0.0325377	0	0	0.0461945	0
AC006378.1	1.05292	0.789398	1.26115	0.601476	-0.198201	-0.497657
AC006378.2	0.319633	0.304154	0.161974	0.128749	-0.017022	-0.0418528
AC006380.1	0	0	0	0	0	0
AC006386.1	0	0	0	0	0	0
AC006386.2	0	0	0	0	0	0
AC006387.1	0	0	0	0	0	0
AC006390.1	0	0	0	0	0	0
AC006427.1	0	0	0	0	0	0
AC006435.1	0	0	0	0	0	0
AC006435.2	0.345336	0.325483	0.417854	0.619998	-0.0214482	0.192283
AC006435.3	0	0	0	0	0	0
AC006435.4	0	0	0	0	0	0
AC006435.5	0	0	0	0	0	0
AC006441.1	0.83585	0.574436	0.917727	0.145896	-0.221613	-0.742922
AC006441.2	0	0	0	0	0	0
AC006441.3	0	0	0	0	0	0
AC006441.4	0	0	0	0	0	0
AC006441.5	0	0	0	0	0	0
AC006445.1	0	0	0	0	0	0
AC006445.2	0.128978	0	0.121382	0	-0.175018	-0.165278
AC006449.1	0	0	0.200674	0	0	-0.263844
AC006449.2	1.50315	0.413216	2.4756	0.918303	-0.824765	-0.85743
AC006449.3	0	0	0.305288	0.339732	0	0.0375767
AC006449.5	0.203119	0.526466	0.355005	0.36467	0.343416	0.0102535
AC006449.6	1.27271	1.4432	1.74672	1.77718	0.104359	0.015913
AC006449.7	0	0	0	0	0	0
AC006450.1	0.264686	0.327428	0	0	0.0698552	0
AC006450.2	0	0	0	0	0	0
AC006450.3	0.028368	0.04679	0	0	0.0256155	0
AC006452.1	0.014954	0	0.0985131	0.0156611	-0.0214143	-0.113133
AC006453.1	0	0	0	0	0	0
AC006453.2	1.66443	1.97578	0.925602	1.55826	0.159444	0.409851
AC006453.3	0	0	0	0	0	0
AC006453.4	0	0	0	0	0	0
AC006453.5	0	0	0	0	0	0
AC006455.1	0	0	0	0	0	0
AC006455.2	0	0	0	0	0	0
AC006455.3	0	0	0	0	0	0
AC006455.4	0	0	0	0	0	0
AC006455.5	0	0	0	0	0	0
AC006455.6	0	0	0	0	0	0
AC006455.7	0	0	0	0	0	0
AC006455.8	0	0	0	0	0	0
AC006457.1	0	0	0	0	0	0
AC006458.1	0	0	0	0	0	0
AC006460.1	0.108227	0.0892546	0.254633	0.22669	-0.0249123	-0.032495
AC006460.2	0.740415	0.50135	0.42542	0.236709	-0.213171	-0.204881
AC006461.1	0	0	0	0	0	0
AC006463.1	0	0	0	0	0	0
AC006466.1	0	0	0	0	0	0
AC006480.1	0	0.398458	0	0.168668	0.483837	0.224865
AC006480.2	0.318732	0.262857	0.59992	0.38149	-0.0624595	-0.211775
AC006482.1	0	0	0	0	0	0
AC006483.1	0.583493	1.60402	0.366086	0.814779	0.717628	0.409746
AC006483.2	0.709255	0.194974	0.44499	0.371397	-0.516389	-0.0754129
AC006484.1	0	0	0	0	0	0
AC006486.1	0	0	0	0	0	0
AC006486.2	0.498317	0.38813	0.416861	0.202954	-0.110201	-0.236118
AC006487.1	0	0	0	0	0	0
AC006487.2	0	0	0	0	0	0
AC006499.1	0	0	0	0	0	0
AC006499.2	0	0	0	0	0	0
AC006499.3	0	0	0	0	0	0
AC006499.4	0	0	0	0	0	0
AC006499.5	0	0	0	0	0	0
AC006499.6	0	0	0	0	0	0
AC006499.7	0	0	0	0	0	0
AC006499.8	0	0	0	0	0	0
AC006504.1	0.315515	0.191729	0.234421	0.104348	-0.142571	-0.16064
AC006504.2	0	0	0	0	0	0
AC006504.3	0.814807	0.86396	0.76682	0.365716	0.0385551	-0.371498
AC006504.4	0	0	0	0	0	0
AC006504.5	0.710497	0.878917	1.14785	1.33937	0.135486	0.123224
AC006504.6	0	0	0	0	0	0
AC006504.7	0	0	0	0	0	0
AC006504.8	0.575223	0.39532	1.80449	1.10444	-0.174959	-0.414298
AC006509.1	0	0	0	0	0	0
AC006509.2	0	0	0	0	0	0
AC006511.1	0	0.159383	0	0	0.213357	0
AC006511.2	0	0	0	0	0	0
AC006511.3	0	0	0.0321326	0.0715159	0	0.054025
AC006511.4	0	0	0.204251	0	0	-0.268136
AC006511.5	0	0	0	0	0	0
AC006512.1	0	0.345056	0.196881	0.438189	0.427667	0.264973
AC006512.2	0	0	0	0	0	0
AC006517.1	0	0	0	0	0	0
AC006518.1	0	0	0.121511	0.0676102	0	-0.0710586
AC006518.2	0	0	0.106591	0.0593083	0	-0.0629989
AC006518.7	0	0	0	0	0	0
AC006529.1	0	0	0	0	0	0
AC006530.1	0	0	0	0	0	0
AC006538.1	1.07544	0.823564	0.397613	0.402249	-0.186658	0.00477774
AC006538.2	0	0	0	0	0	0
AC006538.3	0	0	0	0	0	0
AC006539.1	0	0	0	0	0	0
AC006539.2	0	0	0	0	0	0
AC006539.3	0	0	0	0	0	0
AC006547.1	1.26213	1.66097	0.85926	1.15307	0.234271	0.211669
AC006547.2	0	0	0	0	0	0
AC006547.3	0	0	0	0	0	0
AC006548.1	0	0.492213	0	0	0.577453	0
AC006548.2	0	0	0	0	0	0
AC006548.3	0	0	0	0	0	0
AC006557.1	0.224434	0.37018	0.26402	0.35257	0.162251	0.097684
AC006557.2	0	0	0	0	0	0
AC006557.3	0	0	0	0	0	0
AC006557.4	0	0	0	0	0	0
AC006557.5	0	0.0619059	0	0	0.086656	0
AC006557.6	0	0	0	0	0	0
AC006566.1	0	0	0.111681	0.124282	0	0.0162605
AC006581.1	0	0	0	0	0	0
AC006581.2	0	0	0	0	0	0
AC006600.1	0	0	0	0	0	0
AC006600.2	0	0	0	0	0	0
AC006840.1	0	0	0	0	0	0
AC006924.1	0	0	0	0	0	0
AC006927.1	0	0	0	0	0	0
AC006927.2	0	0	0	0	0	0
AC006927.3	0	0	0	0	0	0
AC006927.4	0	0	0	0	0	0
AC006927.5	0	0	0	0	0	0
AC006942.1	0	0	0	0	0	0
AC006946.1	0	0.612265	0.174672	0.194379	0.689089	0.0240034
AC006946.2	0.383818	0.0703407	0.200674	0.245647	-0.370584	0.0530505
AC006946.3	0.0805261	0	0.151567	0	-0.111734	-0.203599
AC006947.1	0.12578	0	0	0	-0.170925	0
AC006960.1	0	0.328142	0.74892	0	0.409409	-0.806465
AC006960.2	0	0	0	0	0	0
AC006960.3	0	0.0712138	0	0	0.0992464	0
AC006963.1	0	0.0954481	0.272302	0.303025	0.131521	0.0344233
AC006965.1	0	0	0	0	0	0
AC006967.1	0	0	0	0	0	0
AC006967.2	0	0	0	0	0	0
AC006967.3	0	0	0.0524176	0	0	-0.0737072
AC006970.1	0	0	0	0	0	0
AC006970.2	0	0	0	0	0	0
AC006970.3	0	0	0	0	0	0
AC006971.1	0	0	0	0	0	0
AC006972.1	0	0	0	0	0	0
AC006974.1	0	0	0	0	0	0
AC006974.2	0	0	0	0	0	0
AC006978.1	1.62801	0.650965	1.43927	1.085	-0.670661	-0.226407
AC006978.2	0.274224	0	0.0860246	0.191461	-0.349619	0.133675
AC006986.1	0	0	0	0	0	0
AC006987.1	0	0	0	0	0	0
AC006987.2	0	0	0	0	0	0
AC006987.3	0	0	0	0	0	0
AC006987.4	0	0	0	0	0	0
AC006989.1	0	0	0	0	0	0
AC006994.1	0	0	0	0	0	0
AC006994.2	0	0	0.012843	0	0	-0.0184105
AC007000.1	0.383361	0.44262	0.721567	0.642383	0.0605132	-0.0679319
AC007000.2	0	0	0	0	0	0
AC007000.3	0	0	0	0	0	0
AC007001.1	0	0	0	0	0	0
AC007003.1	0	0	0	0	0	0
AC007009.1	0	0	0	0	0	0
AC007012.1	0	0	0	0	0	0
AC007012.2	0	0	0	0	0	0
AC007014.1	0	0	0.093922	0	0	-0.12951
AC007014.2	0.508373	0.943322	0.119608	0.665516	0.365531	0.572975
AC007016.1	0.249499	0	0	0	-0.32135	0
AC007029.1	0	0.160402	0.366086	0.611084	0.214624	0.237984
AC007032.1	0	0	0	0	0	0
AC007036.1	0	0	0	0	0	0
AC007036.2	0.139308	0	0.262208	0.145896	-0.188158	-0.139474
AC007036.3	0	0	0	0	0	0
AC007038.1	0.110737	0.0228312	0.0260538	0.0869802	-0.118949	0.0832192
AC007038.2	0.987206	0.746301	0.619377	0.430787	-0.186439	-0.17863
AC007040.1	0.510505	0	0.12011	0	-0.595031	-0.16364
AC007040.2	0.0273546	0	0	0.0429722	-0.0389343	0.0607007
AC007041.1	0.105416	0.0434681	0	0	-0.0832028	0
AC007064.1	0	0.143036	0	0	0.192871	0
AC007064.2	0	0	0	0.127513	0	0.173144
AC007064.3	0	0	0	0	0	0
AC007064.4	0	0	0	0	0	0
AC007066.1	0	0	0.150374	0	0	-0.202103
AC007066.2	1.66196	1.14531	1.99259	1.83592	-0.311304	-0.0775796
AC007068.1	0	0	0	0	0	0
AC007068.2	0	0	0	0	0	0
AC007091.1	0	0.0887027	0	0	0.12261	0
AC007092.1	0	0	0	0	0	0
AC007098.1	0.22758	0.0563055	0.128506	0.166839	-0.21679	0.0481914
AC007098.2	0	0	0	0	0	0
AC007099.1	0	0	0	0	0	0
AC007099.2	0	0	0	0	0	0
AC007100.1	0	0	0	0	0	0
AC007106.1	0	0.0836762	0	0	0.115934	0
AC007114.1	0.640818	0.411041	0	0.447414	-0.217656	0.533477
AC007114.2	0.298629	0.105548	0.0669147	0.0148929	-0.232228	-0.0721174
AC007115.1	0	0	0	0	0	0
AC007126.1	0.0127333	0.0420044	0	0	0.0411071	0
AC007128.1	0	0	0	0	0	0
AC007128.2	0	0	0	0	0	0
AC007132.1	0	0	0	0	0	0
AC007136.1	0	0	0.287902	0	0	-0.365022
AC007151.1	0	0	0	0	0	0
AC007159.1	0	0	0	0	0	0
AC007160.1	0	0	0	0	0	0
AC007161.1	0	0	0	0.042618	0	0.0602106
AC007161.2	0	0	0	0	0	0
AC007161.3	0	0	0	0	0	0
AC007163.1	0.624743	0	0.326639	0	-0.700211	-0.407775
AC007179.1	0	0	0	0	0	0
AC007179.2	0	0	0	0	0	0
AC007179.3	0	0	0	0	0	0
AC007182.1	0.0281972	0	0	0	-0.040117	0
AC007182.2	0	0	0	0	0	0
AC007191.1	1.95134	1.40811	5.2797	3.46988	-0.293471	-0.490458
AC007192.1	0	0	0	0	0	0
AC007192.2	0	0	0	0	0	0
AC007193.1	0	0	0	0	0	0
AC007193.2	0	0	0	0	0	0
AC007193.3	0	0	0	0	0	0
AC007204.1	0	0	0	0	0	0
AC007204.2	0	0	0	0	0	0
AC007207.1	0	0	0	0	0	0
AC007207.2	0	0	0	0	0	0
AC007215.1	0.441143	0	0	0	-0.527213	0
AC007216.1	0	0.0835369	0	0	0.115748	0
AC007216.2	1.10975	0.261488	0.149199	0.498097	-0.741946	0.382503
AC007216.3	0.0814418	0.436571	0.344904	0.383818	0.409674	0.0411511
AC007216.4	0.64994	0.357336	0.611663	0	-0.281636	-0.68855
AC007216.5	0	0	0	0	0	0
AC007218.1	0	0	0	0	0	0
AC007218.2	0	0	0	0	0	0
AC007220.1	0.230816	0	0.108611	0	-0.299615	-0.148753
AC007221.1	0	0	0	0	0	0
AC007221.2	0	0	0	0	0	0
AC007223.1	0	0	0	0	0	0
AC007224.1	0	0	0	0	0	0
AC007224.2	0.238736	0.196885	0	0	-0.0495843	0
AC007225.1	0.0331578	0.0273452	0.031205	0.0347257	-0.00813966	0.00491725
AC007225.2	0	0	0	0	0	0
AC007228.1	0	0	0	0	0	0
AC007229.1	0	0	0	0.154749	0	0.207579
AC007237.1	0	0	0	0	0	0
AC007238.1	0	0.0865118	0.0329078	0.0366206	0.119704	0.00517655
AC007240.1	0.0231562	0.0572906	0.392264	0.460773	0.0473456	0.069299
AC007240.2	1.13881	1.20751	0.0918638	0.306685	0.0456111	0.259119
AC007241.1	0	0	0	0	0	0
AC007249.1	0.123234	0.101631	0.115977	0	-0.0280178	-0.158307
AC007249.2	0.590372	0.830556	0.457555	0.472809	0.202918	0.0150201
AC007250.1	0	0	0.169504	0	0	-0.225897
AC007253.1	0	0	0	0	0	0
AC007255.1	1.69105	1.35974	0.43765	0.708405	-0.189542	0.248937
AC007255.2	0	0	0	0	0	0
AC007256.1	0	0	0.0621617	0.0230584	0	-0.054115
AC007262.1	0	0	0	0	0	0
AC007262.2	0.00759927	0.0125342	0.00715172	0.00795861	0.00704865	0.00115538
AC007272.1	0	0	0	0	0	0
AC007274.1	0	0	0	0	0	0
AC007274.2	0	0	0	0	0	0
AC007274.3	0	0	0	0	0	0
AC007275.1	0	0	0	0	0	0
AC007277.1	0	0	0	0	0	0
AC007278.1	0	0	0	0	0	0
AC007278.2	0	0	0	0	0	0
AC007279.1	0.2182	0	0.205349	0	-0.284751	-0.269451
AC007283.1	0	0	0	0	0	0
AC007283.2	0	0	0	0	0	0
AC007285.1	0.515185	0.495684	0.202018	0.247292	-0.0186889	0.0533408
AC007285.2	1.41029	0.387689	0.110603	0.738492	-0.796525	0.646493
AC007292.1	0.571239	0.672999	0.307198	0.256393	0.0905339	-0.0571894
AC007292.2	0.369567	0.110829	0.284565	0.0351857	-0.302082	-0.31139
AC007292.3	0.341052	0	0	0	-0.423365	0
AC007298.1	0	0.0765331	0	0	0.106393	0
AC007298.2	0.141248	0	0	0	-0.190612	0
AC007308.1	0	0	0	0	0	0
AC007312.1	0	0	0.222064	0	0	-0.289319
AC007314.1	0	0	0.202805	0	0	-0.266403
AC007317.1	0	0	0	0	0	0
AC007318.1	0.483705	0.854808	1.17056	1.01316	0.322065	-0.108608
AC007318.2	0.0573237	0.0472747	0.0269738	0.0600343	-0.0137772	0.0457116
AC007319.1	0.0827143	0.0682143	0.350293	0.173251	-0.0194515	-0.202761
AC007322.1	0	0	0	0	0	0
AC007322.2	0	0	0	0	0	0
AC007322.3	0	0	0	0	0	0
AC007322.4	0	0	0	0	0	0
AC007326.1	0.132921	0	0	0	-0.180047	0
AC007326.2	0	0	0	0	0	0
AC007326.3	1.03769	0.28526	0	0.362253	-0.664874	0.445994
AC007326.4	0	0	0	0	0	0
AC007326.5	0	0	0.0344305	0	0	-0.0488368
AC007327.1	0	0	0	0	0	0
AC007327.2	0	0	0	0	0	0
AC007333.1	0	0	0	0	0	0
AC007333.2	0	0	0	0	0	0
AC007336.1	0.0159033	0.0786923	0.0898	0.0333106	0.0865204	-0.0767894
AC007336.2	0	0	0.205718	0	0	-0.269892
AC007336.3	0	0	0	0	0	0
AC007342.1	0.0862291	0.0711129	0	0	-0.0202178	0
AC007342.2	0	0	0	0	0	0
AC007342.3	0	0	0	0	0	0
AC007342.4	0	0	0	0	0	0
AC007342.5	0	0	0	0	0	0
AC007342.6	0	0	0.0220865	0.0245784	0	0.00351313
AC007342.7	0.364693	0.0644489	0.0735461	0.081844	-0.35847	0.0111083
AC007342.8	0	0	0	0	0	0
AC007342.9	0	0	0	0	0	0
AC007344.1	0	0	0	0	0	0
AC007346.1	0	0	0	0	0	0
AC007346.2	0	0	0	0	0	0
AC007347.1	0.866587	0.178668	0.407775	0	-0.663245	-0.493417
AC007347.2	0	0	0	0	0	0
AC007349.1	0	0	0	0	0	0
AC007349.2	0	0	0	0	0	0
AC007349.3	0	0	0	0	0	0
AC007349.4	0	0	0	0	0	0
AC007359.1	0	0	0	0	0	0
AC007362.1	0.112528	0.0309339	0	0	-0.10989	0
AC007363.1	0	0	0	0	0	0
AC007364.1	0	0.0982499	0	0.124768	0.135206	0.169627
AC007365.1	0.0970937	1.04095	0.0913754	0.20337	0.895552	0.140933
AC007365.2	0	0	0	0	0	0
AC007368.1	0	0	0	0	0	0
AC007368.2	0	0	0	0	0	0
AC007370.1	0	0	0	0	0	0
AC007370.2	0	0	0	0	0	0
AC007375.1	0	0	0	0	0	0
AC007375.2	0	0	0	0	0	0
AC007376.1	0	0	0	0	0	0
AC007376.2	0.33821	0	0	0	-0.420304	0
AC007378.1	0.127359	0	0	0	-0.172947	0
AC007382.1	0.837127	0.517782	0.765941	0.828006	-0.275486	0.0498335
AC007383.1	0	0	0	0	0	0
AC007383.2	4.23907	2.13641	1.49603	0.9249	-0.740195	-0.374851
AC007383.3	0	0	0	0	0	0
AC007384.1	0	0.0485548	0.0554085	0	0.0684023	-0.0778015
AC007386.1	0	0	0	0	0	0
AC007387.1	0.405851	0	0.381949	0	-0.491444	-0.466705
AC007388.1	1.02953	0.796916	0.603436	0.652603	-0.175623	0.0435735
AC007389.1	0	0	0	0	0	0
AC007389.2	0	0	0	0	0	0
AC007389.3	0	0	0	0	0	0
AC007389.4	0	0	0	0	0	0
AC007389.5	0	0	0	0	0	0
AC007390.1	0	0	0	0	0	0
AC007390.2	0.208102	0.0396048	0.165716	0.0838239	-0.216707	-0.105085
AC007391.1	0.120789	0	0.113675	0.126501	-0.164515	0.0165197
AC007391.2	0	0	0	0	0	0
AC007394.1	0	0	0	0	0	0
AC007395.1	0	0	0	0	0	0
AC007402.1	0	0	0	0	0	0
AC007403.1	0	0	0	0	0	0
AC007405.1	0.0174036	0.0717634	0.0163786	0.0182265	0.0750944	0.00262066
AC007405.2	0.0731703	0	0	0.0766304	-0.101879	0.106523
AC007405.3	0.188866	0.103838	0.118495	0.527458	-0.107057	0.449574
AC007406.1	0	0	0	0	0	0
AC007406.2	0	0	0	0	0	0
AC007406.3	0	0.0424035	0.0483889	0.161545	0.0599138	0.147871
AC007406.4	0	0	0	0.0833418	0	0.115488
AC007406.5	0.902603	0.665186	0.704859	0.945285	-0.192292	0.190329
AC007422.1	0	0	0	0	0	0
AC007422.2	0	0	0	0	0	0
AC007423.1	0	0	0	0	0	0
AC007424.1	0	0	0	0	0	0
AC007431.1	0.0431145	0	0.0405754	0.0451533	-0.0608976	0.00633313
AC007431.2	0.324393	0	0	0	-0.405331	0
AC007431.3	0	0	0	0	0	0
AC007435.1	0	0	0	0	0	0
AC007448.1	0	0	0	0	0	0
AC007448.2	0.160205	0.264241	0.150769	0	0.123892	-0.202599
AC007448.3	0.353427	0.0728675	0.582071	0.462674	-0.335145	-0.113206
AC007448.4	0.363666	0.159954	0.0684497	0.0507817	-0.233422	-0.024056
AC007450.1	0	0	0	0	0	0
AC007450.2	0	0	0	0	0	0
AC007450.3	0	0	0	0	0	0
AC007450.4	0	0	0	0	0	0
AC007458.1	0	0	0	0	0	0
AC007463.1	0	0	0	0	0	0
AC007485.1	0	0.731151	0.278118	0.928492	0.791732	0.593452
AC007485.2	2.77547	2.19857	2.61201	2.18004	-0.239229	-0.18376
AC007490.1	0.086597	0.0714164	0	0	-0.0202978	0
AC007491.1	0	0	0	0	0	0
AC007493.1	0	0	0	0	0	0
AC007493.2	0.254719	0.105033	0.83901	0	-0.183274	-0.878929
AC007494.1	0	0	0	0	0	0
AC007494.2	0.159366	0	0	0.166902	-0.213336	0.222683
AC007494.3	0	0	0	0	0	0
AC007495.1	0.0123309	0	0	0	-0.017681	0
AC007495.2	0	0	0	0	0	0
AC007496.1	0.329514	0	0	0	-0.410899	0
AC007496.2	0.222588	0.183567	0.209479	0.116557	-0.046796	-0.115329
AC007496.3	0.0353632	0.0291639	0.0166403	0	-0.00866413	-0.0238093
AC007497.1	0	0	0	0	0	0
AC007513.1	0	0.264938	0.302335	0.168223	0.339066	-0.156785
AC007527.1	0	0.0868611	0	0	0.120168	0
AC007527.2	0	0	0	0	0	0
AC007529.1	0	0	0	0	0	0
AC007529.2	0	0	0	0	0	0
AC007533.1	0.0699744	0	0	0	-0.0975763	0
AC007536.1	0	0	0	0	0	0
AC007537.1	0.18617	0.153534	0.525618	0.389948	-0.0402504	-0.134363
AC007537.2	0	0	0.224236	0	0	-0.291882
AC007540.1	0	0	0	0	0	0
AC007541.1	2.36217	3.00756	1.44304	1.90966	0.25333	0.252174
AC007546.1	0.217809	0.0898134	0.512454	0	-0.160207	-0.596892
AC007546.2	0	0	0	0	0	0
AC007547.1	0	0	0	0	0	0
AC007547.2	0	0	0	0	0	0
AC007551.1	0	0	0	0	0	0
AC007551.2	0	0.129063	0.147281	0	0.175127	-0.198219
AC007552.1	0	0	0	0	0	0
AC007552.2	0	0	0	0	0	0
AC007556.1	0	0	0	0	0	0
AC007557.1	0	0	0	0	0	0
AC007557.2	0	0	0	0	0	0
AC007557.3	0	0	0	0	0	0
AC007557.4	0	0	0	0	0	0
AC007559.1	0	0	0	0	0	0
AC007560.1	0	0	0	0	0	0
AC007562.1	0	0	0.110817	0	0	-0.151621
AC007563.1	0	0	0	0	0	0
AC007563.2	0	0	0	0	0	0
AC007563.3	0	0	0	0	0	0
AC007566.1	0.434221	0	0.245189	0.363803	-0.520267	0.131271
AC007566.2	0	0	0	0	0	0
AC007568.1	0	0	0	0	0	0
AC007569.1	0.283482	0.233787	0.0666966	0.148443	-0.0569698	0.10653
AC007570.1	0	0	0	0	0	0
AC007595.1	0	0	0	0	0	0
AC007598.1	0	0	0	0	0	0
AC007598.2	0	0.093146	0	0.236573	0.128486	0.306348
AC007598.3	0	0	0	0	0	0
AC007599.1	0	0	0	0	0	0
AC007599.2	0	0	0	0	0	0
AC007601.1	0	0	0.058047	0	0	-0.0814037
AC007601.2	0.12127	0.100011	0	0	-0.0276158	0
AC007603.1	0.0291979	0	0	0	-0.0415205	0
AC007603.2	0	0	0	0	0	0
AC007603.3	0	0	0	0	0	0
AC007608.1	0	0	0	0	0	0
AC007608.2	0	0	0	0	0	0
AC007608.3	0	0	0	0	0	0
AC007608.4	0	0	0	0	0	0
AC007610.1	0	0	0.115045	0	0	-0.157102
AC007610.2	0.091408	0.0753839	0.0860246	0	-0.0213387	-0.119057
AC007610.3	0	0	0	0	0	0
AC007610.4	0.200538	0.165383	0.134806	0.270027	-0.0428768	0.162414
AC007611.1	0.126763	0.104541	0.178946	0.132757	-0.0287369	-0.0576589
AC007613.1	0.234416	0.135325	0.066183	0.17185	-0.120722	0.136333
AC007614.1	0	0	0	0	0	0
AC007614.2	0	0	0	0	0	0
AC007618.1	0	0	0	0	0	0
AC007619.1	0.443284	0.121858	0.278118	0	-0.363465	-0.354022
AC007619.2	0	0	0	0	0	0
AC007620.1	0	0	0	0	0	0
AC007620.2	0	0	0	0	0	0
AC007620.3	0.12249	0	0.576382	0.256565	-0.166703	-0.327132
AC007621.1	0	0	0	0	0	0
AC007622.1	0	0	0	0	0	0
AC007622.2	0.213108	0.0878746	0.300835	0.29758	-0.157195	-0.00361502
AC007631.1	0	0	0	0	0	0
AC007637.1	1.27107	0.49654	1.00734	0.630558	-0.601744	-0.299918
AC007638.1	0	0	0	0	0	0
AC007638.2	0	0	0	0	0	0
AC007639.1	0.146165	0.0602709	0	0	-0.112382	0
AC007652.1	0	0	0	0	0	0
AC007655.1	0	0	0	0	0	0
AC007656.1	0	0	0	0	0	0
AC007656.2	0	0	0	0	0	0
AC007663.1	0.0981899	0.0404885	0	0	-0.0778665	0
AC007663.2	0.0819718	0.135204	0	0	0.0692885	0
AC007663.3	0.39276	0.107969	0.246419	0.411332	-0.330028	0.179268
AC007663.4	0.482391	0.397826	0.272389	0.202081	-0.0847406	-0.0820056
AC007666.1	0.0931802	0.0512303	0.0876924	0	-0.0564524	-0.121271
AC007671.1	0	0	0	0	0	0
AC007673.1	0	0	0.104168	0	0	-0.14296
AC007677.1	0	0	0	0	0	0
AC007679.1	0	0	0	0	0	0
AC007679.2	0	0.12127	0	0	0.165133	0
AC007681.1	0.0177073	0.0146032	0.0333289	0.111268	-0.00440713	0.104907
AC007683.1	0	0.0849504	0.0969415	0	0.117629	-0.133487
AC007683.2	0	0	0.0802415	0	0	-0.111354
AC007684.1	0	0.315759	0.12011	0.133661	0.395895	0.0173495
AC007685.1	0	0	0	0	0	0
AC007686.1	1.18337	0.325307	1.23742	0.413109	-0.720229	-0.662961
AC007686.2	0	0	0	0	0	0
AC007686.3	0.209502	0.115184	0.410757	0.109704	-0.117131	-0.346294
AC007686.4	0.427662	0.440865	0.181114	0.089577	0.0132804	-0.11638
AC007687.1	0	0	0.188462	0	0	-0.249096
AC007688.1	0.240623	0.264589	0.0754841	0	0.0276029	-0.104986
AC007688.2	0	0	0.310528	0	0	-0.390148
AC007690.1	0	0	0	0	0	0
AC007718.1	0	0	0	0	0	0
AC007728.1	0	0.0616778	0	0	0.086346	0
AC007728.2	0.267869	0.117819	0.168062	0.187024	-0.181719	0.023232
AC007728.3	0	0	0.0767995	0.256393	0	0.222539
AC007731.1	0	0	0	0	0	0
AC007731.2	0.53621	0.235846	0.302778	0	-0.313877	-0.381592
AC007731.3	0	0	0	0	0	0
AC007731.4	0.280112	0	0.263615	0.097786	-0.35627	-0.202961
AC007731.5	0	0	0	0	0	0
AC007738.1	0	0	0	0	0	0
AC007741.1	0	0	0	0	0	0
AC007742.1	0	0	0	0	0	0
AC007742.2	0	0	0	0	0	0
AC007743.1	0	0	0.0154302	0.0171711	0	0.00247134
AC007744.1	0	0	0	0	0	0
AC007749.1	0	0	0	0	0	0
AC007750.1	0.0439339	0.144929	0	0.0153371	0.133227	0.0219588
AC007751.1	0	0	0	0	0	0
AC007751.2	0	0	0	0	0	0
AC007773.1	0.688945	0.929735	1.11991	1.57423	0.19228	0.280138
AC007780.1	0.163386	0.0538977	0.215269	0.102667	-0.142595	-0.140278
AC007785.1	20.5371	12.249	10.6992	4.03279	-0.70094	-1.21698
AC007785.2	0	0	0	0	0	0
AC007785.3	0.0785519	0.129563	0.295703	0.0822664	0.0666693	-0.259679
AC007786.1	0	0.122903	0.0701253	0.156075	0.167233	0.111455
AC007786.2	0	0	0	0	0	0
AC007786.3	0	0	0	0.106974	0	0.146621
AC007787.1	0	0	0	0	0	0
AC007787.2	0	0	0	0	0	0
AC007790.1	0	0	0	0	0	0
AC007792.1	0.454311	0	0	0	-0.540336	0
AC007795.1	0	0	0	0	0	0
AC007823.1	0.0777493	0.128239	0.109756	0	0.0660515	-0.150242
AC007834.1	0.0836232	0	0	0	-0.115863	0
AC007834.2	0	0.146372	0	0	0.197076	0
AC007842.1	0.955413	0.467831	1.85449	1.00059	-0.413787	-0.512804
AC007846.1	0	0	0	0	0	0
AC007846.2	0	0	0	0	0	0
AC007848.1	0.0433293	0.0357336	0	0	-0.0105417	0
AC007848.2	0	0	0	0	0	0
AC007849.1	0.11867	0.0978669	0.111681	0	-0.0270814	-0.152743
AC007849.2	0	0	0	0.135364	0	0.183155
AC007861.1	0	0	0	0	0	0
AC007861.2	0	0	0	0	0	0
AC007876.1	0	0	0	0	0	0
AC007878.1	0.452342	0.0932614	0.354752	0.118433	-0.409743	-0.27655
AC007879.1	0	0	0	0	0	0
AC007879.2	0	0	0	0	0	0
AC007879.3	0.166788	0	0	0	-0.222543	0
AC007879.4	0	0	0	0	0	0
AC007881.1	0	0	0	0	0	0
AC007881.2	0	0	0	0	0	0
AC007881.3	0.100293	0.165422	0	0.210071	0.0829655	0.275091
AC007899.1	0	0	0.0739257	0	0	-0.102894
AC007906.1	0.119368	0.196885	0.112338	0	0.0966001	-0.153595
AC007906.2	0.521897	0.556997	0.115567	0.257212	0.0328958	0.172451
AC007907.1	0	0	0	0	0	0
AC007919.1	0	0	0	0	0	0
AC007919.2	0	0.0982499	0	0	0.135206	0
AC007920.1	0	0	0	0	0	0
AC007920.2	0	0	0	0	0	0
AC007922.1	0	0.109381	0	0	0.149754	0
AC007922.2	0	0.357336	0	0	0.440778	0
AC007922.3	0	0	0	0	0	0
AC007923.1	0	0.0994172	0	0	0.136739	0
AC007923.2	0	0	0	0	0	0
AC007923.3	0	0	0	0	0	0
AC007923.4	0	0	0.403468	0	0	-0.488996
AC007938.1	0.0419557	0	0.0394848	0	-0.0592939	-0.0558686
AC007938.2	0	0	0	0.0242052	0	0.0345048
AC007938.3	0.390868	0.241761	0.275886	0	-0.163598	-0.3515
AC007948.1	0	0	0	0	0	0
AC007950.1	0	0	0	0	0	0
AC007950.2	0.0259385	0	0	0	-0.0369443	0
AC007952.1	0.0419268	0	0	0	-0.0592539	0
AC007952.2	0	0	0	0	0	0
AC007952.3	0	0	0	0	0	0
AC007952.4	0.191139	0.315263	0.089941	0.300266	0.14301	0.254557
AC007952.5	0	0	0.0385548	0	0	-0.0545773
AC007952.6	0	0.0187825	0	0	0.0268461	0
AC007952.7	0	0	0	0	0	0
AC007952.8	0	0	0	0	0	0
AC007952.9	0	0	0	0	0	0
AC007953.1	0.326131	0	0	0	-0.407223	0
AC007953.2	0	0	0	0	0	0
AC007954.1	0.369703	0	0	0	-0.453863	0
AC007956.1	0.112321	0	0	0	-0.153573	0
AC007966.1	0	0	0	0.0433128	0	0.0611718
AC007967.1	0	0	0	0	0	0
AC007967.2	0	0	0	0	0	0
AC007967.3	0	0	0	0	0	0
AC007967.4	0	0	0	0	0	0
AC007969.1	4.35814	4.15573	5.89586	5.56264	-0.0555549	-0.0714536
AC007969.2	0.318732	0	0	0.333803	-0.399151	0.415546
AC007991.1	0	0	0	0	0	0
AC007991.2	0	0.492213	0.56169	0	0.577453	-0.643108
AC007991.3	0	0	0	0	0	0
AC007991.4	0	0	0	0.105383	0	0.144546
AC007992.1	0	0	0	0	0	0
AC007992.2	0	0	0	0	0	0
AC007993.1	0	0	0	0	0	0
AC007993.2	0	0	0	0	0	0
AC007993.3	0	0	0	0	0	0
AC007996.1	1.07901	1.70852	2.01062	1.89846	0.381611	-0.0547743
AC007998.1	0	0	0	0	0	0
AC007998.2	0	0	0	0	0	0
AC007998.3	0.0664604	0.0548097	0.0625463	0.0696031	-0.0158476	0.0095499
AC007998.4	0.0240338	0	0.203566	0.075511	-0.0342634	-0.162292
AC007998.5	0.513736	0	0	0	-0.598114	0
AC008011.1	0	0	0	0	0	0
AC008011.2	0	0	0	0	0	0
AC008012.1	0	0	0	0	0	0
AC008013.1	0.427212	0	0.28718	0.127833	-0.5132	-0.190661
AC008013.2	0	0	0	0	0	0
AC008013.3	0.180378	0.0743788	0.169755	0.566724	-0.135747	0.421544
AC008014.1	1.01144	0.473426	0.154358	0.25766	-0.449054	0.123651
AC008015.1	0.39276	0	0	0	-0.477946	0
AC008026.1	0.136192	0.112317	0	0	-0.0306384	0
AC008026.2	0	0	0	0	0	0
AC008026.3	0.0356636	0	0	0.03735	-0.0505554	0.0529028
AC008033.1	0	0	0	0	0	0
AC008033.2	0	0	0	0	0	0
AC008033.3	0	0	0	0	0	0
AC008035.1	0.271776	0.448265	0	0	0.187482	0
AC008038.1	0.555961	0.725958	0.654023	1.11598	0.149591	0.355347
AC008040.1	0	0.00629381	0	0.00799254	0.00905159	0.011485
AC008040.2	0	0	0	0	0	0
AC008040.3	0	0	0	0	0	0
AC008040.4	0	0	0	0	0	0
AC008040.5	0	0	0	0	0	0
AC008050.1	0.0963255	0.0794394	0.0906525	0.201761	-0.022394	0.139958
AC008055.1	0	0	0	0	0	0
AC008056.1	0	0	0	0	0	0
AC008056.2	0	0	0	0	0	0
AC008060.1	0	0	0	0	0	0
AC008060.2	0	0	0	0	0	0
AC008060.3	0.114003	0	0	0.238788	-0.155753	0.30893
AC008060.4	0	0	0	0	0	0
AC008063.1	0	0	0	0	0	0
AC008063.2	0.163503	0.0449469	0	0	-0.155046	0
AC008065.1	0	0	0	0	0	0
AC008066.1	0	0	0	0	0	0
AC008067.1	0	0	0	0	0	0
AC008069.1	0	0	0	0	0	0
AC008072.1	0	0	0	0	0	0
AC008073.1	0	0	0	0	0	0
AC008073.2	0	0	0	0	0	0
AC008073.3	0	0	0	0	0	0
AC008074.1	0	0	0	0	0	0
AC008074.2	0.0319233	0.131635	0.0901296	0.0668657	0.133073	-0.0311211
AC008079.1	0.0238783	0.027077	0.042135	0.0500149	0.00450012	0.0108676
AC008080.1	0.115081	0	0.162455	0	-0.157148	-0.217175
AC008080.2	0	0	0	0	0	0
AC008080.3	0	0	0	0	0	0
AC008080.4	0	0	0	0	0	0
AC008083.1	0.275465	0	0	0	-0.351023	0
AC008083.2	0.238736	0.295328	0	0	0.0644481	0
AC008083.3	0	0	0	0	0	0
AC008088.1	0	0	0	0	0	0
AC008103.1	0	0	0	0	0	0
AC008105.1	0.212395	0.284638	0.724588	0.500487	0.0835016	-0.200821
AC008105.2	0.775277	0.669815	1.07706	0.927929	-0.0883558	-0.107488
AC008105.3	6.40043	2.14647	10.5989	4.81731	-1.23388	-0.99556
AC008109.1	0.294807	0.36469	0	0	0.0758361	0
AC008114.1	0	0	0	0	0	0
AC008115.1	0	0	1.14585	0.425043	0	-0.590542
AC008115.2	0.252605	0	0.475456	0	-0.324931	-0.561161
AC008115.3	3.21576	0.457247	2.40023	1.97424	-1.53255	-0.193109
AC008115.4	0.0785519	0.129563	0.147851	0.0822664	0.0666693	-0.0848802
AC008121.1	0	0	0.213778	0	0	-0.279504
AC008121.2	0	0	0.219091	0	0	-0.285806
AC008121.3	0	0	0	0	0	0
AC008124.1	1.53915	1.54281	1.7017	1.61848	0.00207646	-0.0451338
AC008125.1	0	0	0	0	0	0
AC008126.1	0	0	0	0	0	0
AC008127.1	0	0	0	0	0	0
AC008127.2	0	0	0	0	0	0
AC008132.1	0	0	0	0	0	0
[truncated: 49,105 more rows]
